# Supplementary material for: Construction of two whole genome radiation hybrid panels for dromedary (Camelus dromedarius): 5000RAD and 15000RAD
Source: Sci Rep. 2018 Jan 31;8:1982. doi: 10.1038/s41598-018-20223-5 (PMC5792482; doi:10.1038/s41598-018-20223-5)
Supplement: Supplementary file 2 — Supplementary Dataset1 [file 41598_2018_20223_MOESM2_ESM.xlsx]

## Sheet: 5000RAD-Hybrid Screening
Dromedary Radiation Hybrids' Screening (5000RAD)
S.No	Clone ID	Plate No.	Well No.	No. Screening	CDRH1	CDRH2	CDRH3	CDRH4	CDRH5	CDRH6	CDRH8	CDRH9	CDRH10	CDRH11	CDRH12	CDRH13	CDRH14	CDRH16	CDRH17	CDRH18	CDRH19	CDRH20	CDRH21	CDRH22	CDRH23	CDRH24	CDRH25	CDRH26	CDRH27	CDRH28	CDRH29	CDRH30	CDRH32	CDRH33	CDRH35	CDRH36	CDRH37	CDRH38	CDRH39	CDRH40	CDRH41	CDRH42	CDRH43	CDRH44	CDRH45	CDRH46	CDRH47	CDRH48
					GG_797	KCNIP4	AFM	VOLP10	GG_905	GNAQ	CSNK1G1	CMS121	GG_1484	AKAP12	CMS13	CYP2S1	CMS15	LDB3	PRKG1	KITL	HEYL	CMS9	GG_435	PAIP2B	JMJD6	MITF	VAPB	GNL1	KLHDC9	GG_1032	KISS1	GG_984	GG_1030	CMS25	IL1A	RALYL	Ignuc681	GATA4	GNB1L	HTR3B	VOLP32	GG_498	CREM	Sc395	ATP6AP1	GG_1083	ZXDA	VOLP67
1	1A	1	A1	1	0	1	1	1	1	1	1	1	1	1	1	1	1	1	1	0	1	1	1	1	1	1	1	0	1	1	1	1	1	1	1	1	1	0	1	1	1	1	1	1	1	1	1	1
2	1D	1	A2	1	1	0	3	3	3	0	0	0	0	0	1	0	0	0	0	2	1	1	1	1	1	0	1	0	0	0	1	1	0	0	0	0	0	2	0	0	1	1	1	1	0	0	0	0
3	1E	1	B1	1	1	0	0	0	0	0	1	1	1	1	1	0	1	3	1	1	0	0	1	0	1	1	0	0	0	1	0	0	0	0	0	1	1	1	1	0	1	1	0	1	3	0	0	0
4	2C	1	B2	1	0	1	0	1	0	1	1	1	0	0	1	0	0	3	0	0	1	1	1	0	1	1	1	0	0	0	0	0	0	0	0	1	1	0	1	0	1	0	0	0	3	0	1	1
5	4A	1	C1	1	1	0	0	0	0	0	0	0	0	0	0	0	0	3	0	1	1	1	1	1	1	2	0	2	0	0	0	1	1	0	1	1	1	1	0	1	1	0	3	1	3	0	0	0
6	4B	1	C2	1	1	0	0	0	0	0	1	1	1	1	1	1	1	3	1	1	0	1	1	1	1	0	1	1	1	1	1	1	0	1	1	0	1	0	1	1	1	1	1	1	3	1	1	0
7	4C	1	D1	1	1	0	3	1	1	2	1	1	1	1	1	1	1	3	3	1	1	1	1	1	1	0	1	1	3	1	1	1	1	1	1	1	1	3	1	3	1	1	1	1	3	2	3	0
8	4E	1	D2	1	1	1	1	1	0	0	1	1	1	1	0	0	1	3	1	0	1	0	1	1	1	1	1	0	0	3	0	0	1	0	1	1	1	0	1	0	1	1	0	1	3	0	1	0
9	5A	1	E1	1	1	1	1	1	1	0	1	1	1	1	1	1	0	0	0	1	1	0	0	1	1	0	0	1	0	1	1	1	0	0	0	0	0	1	1	3	1	0	1	1	1	1	1	1
10	5B	1	E2	1	0	0	0	0	0	0	0	0	0	0	0	0	0	0	0	0	0	0	0	0	0	0	0	0	0	3	0	0	0	0	0	0	0	0	0	1	0	0	0	0	0	0	0	0
11	5C	1	F1	1	1	1	0	0	0	0	0	0	0	0	0	1	1	0	0	0	0	0	3	0	1	0	1	3	3	1	1	0	0	0	1	0	0	0	1	0	1	0	1	1	1	0	1	0
12	6A	1	F2	1	0	0	0	0	1	0	0	0	0	0	0	0	1	3	0	1	0	0	0	0	1	0	0	0	0	0	1	0	0	0	0	0	1	0	0	0	0	0	1	1	0	0	0	0
13	6B	1	G1	1	0	1	1	1	0	0	0	0	0	1	0	0	1	3	0	1	0	0	0	1	1	0	1	3	0	1	1	0	0	1	0	0	1	0	0	1	0	0	0	1	1	1	1
14	6C	1	G2	1	0	0	0	0	0	0	1	0	0	0	0	1	1	0	0	1	0	1	1	1	1	0	1	3	0	0	0	0	0	1	0	0	1	1	1	0	0	0	1	1	0	1	1	0
15	6D	1	H1	1	0	1	1	1	1	1	1	0	1	1	1	1	1	3	1	1	0	1	1	1	1	1	1	1	0	0	0	1	2	0	0	0	0	0	1	0	1	1	1	0	1	1	1	0
16	6E	1	H2	1	1	1	1	1	1	1	1	1	1	1	1	1	1	3	1	1	0	1	1	2	1	1	0	1	0	3	1	1	1	1	0	1	2	1	1	1	1	1	1	1	1	1	1	1
17	CDR3	1	A3	1	1	1	1	1	1	1	1	1	1	1	1	1	1	1	1	1	1	1	1	1	1	1	1	1	1	1	1	1	1	1	1	1	1	1	1	1	1	1	1	1	1	1	1	1
18	8D	1	A4	1	0	0	1	0	1	0	0	0	1	0	0	0	0	0	0	0	0	0	1	0	1	0	0	0	0	1	1	1	1	0	1	1	0	1	1	1	0	0	3	1	0	0	0	3
19	9A	1	B3	1	1	0	1	1	0	0	0	0	0	0	0	0	0	0	0	1	0	0	0	0	1	0	1	3	1	0	0	0	0	0	1	0	1	0	0	1	1	0	0	1	0	0	0	0
20	10A	1	B4	1	0	0	0	0	0	0	1	0	0	0	1	0	0	0	0	1	0	0	0	1	1	0	0	0	0	0	1	1	0	1	1	0	1	0	1	1	0	0	1	1	0	1	1	0
21	10B	1	C3	1	0	0	0	0	3	1	0	0	1	1	1	0	1	3	1	1	0	1	1	0	1	1	0	1	0	1	1	1	1	1	1	1	0	1	1	0	1	1	1	0	3	0	0	0
22	11A	1	C4	1	0	0	0	1	0	1	1	0	0	1	1	1	1	0	0	0	1	0	0	0	1	0	1	0	0	1	1	1	1	0	1	1	0	1	1	1	0	0	1	1	0	1	1	0
23	11C	1	D3	1	1	1	1	1	0	0	1	1	1	1	1	0	1	0	3	2	1	1	1	1	1	1	0	3	1	1	1	1	1	1	1	1	2	0	1	1	1	1	1	1	3	2	3
24	12E	1	D4	1	0	0	0	0	0	0	1	1	0	0	1	0	0	0	0	0	0	0	1	0	1	0	0	0	1	0	1	0	0	0	0	0	0	1	0	1	0	1	1	1	0	0	0	0
25	13B	1	E3	1	0	0	0	0	0	0	0	0	0	1	1	0	0	0	0	1	0	0	0	0	1	0	0	0	0	1	1	1	0	0	0	0	0	0	0	0	1	1	0	0	0	0	0	0
26	13C	1	E4	1	1	1	1	1	0	1	1	1	1	1	1	1	0	3	1	1	0	0	0	0	1	0	1	1	0	1	1	0	1	1	1	0	0	0	0	1	1	1	1	1	1	1	1
27	13F	1	F3	1	0	0	0	0	0	0	1	1	0	0	1	0	0	3	1	1	0	0	0	0	1	0	0	0	0	1	0	1	0	0	1	1	1	1	1	1	0	0	1	0	0	1	1	0
28	14A	1	F4	1	0	0	0	0	0	2	1	0	1	2	0	0	1	0	0	0	0	0	0	0	1	1	0	0	0	3	1	0	0	3	0	0	0	0	0	0	0	0	0	1	0	0	1	0
29	17A	1	G3	1	1	1	1	1	1	0	1	1	1	1	1	1	1	3	1	1	1	1	1	1	1	1	1	1	1	1	1	1	1	1	1	1	1	1	1	1	1	1	1	1	1	1	1
30	17B	1	G4	1	0	0	0	1	0	0	0	0	0	0	0	0	0	0	0	0	0	0	0	0	1	0	1	0	0	0	0	0	0	0	1	1	0	1	0	0	1	0	1	1	0	1	1	0
31	18A	1	H3	1	1	0	0	0	0	0	0	1	0	0	1	0	0	3	1	0	1	1	1	0	1	0	0	1	1	1	0	1	1	1	0	1	1	1	1	0	1	1	1	1	1	0	0	0
32	19B	1	H4	1	0	0	0	0	0	0	0	1	1	0	0	0	0	0	0	1	0	1	1	0	1	0	0	0	1	0	0	1	0	0	0	0	0	1	1	1	0	1	1	0	0	1	1	0
33	A23	1	A5	1	0	0	0	0	0	0	0	0	0	0	0	0	0	0	0	0	0	0	0	0	0	0	0	0	0	0	0	0	0	0	0	0	0	0	0	0	0	0	0	0	0	0	0	0
34	20A	1	A6	1	1	0	0	0	0	0	1	0	0	0	0	1	1	1	0	0	1	0	1	1	1	1	1	0	1	0	1	0	1	0	1	0	1	1	1	0	1	1	1	1	0	0	1	1
35	20C	1	B5	1	1	0	0	0	0	1	1	0	0	1	1	1	1	0	0	0	0	0	0	0	1	0	0	0	0	0	0	0	1	0	1	1	0	0	1	0	1	1	0	1	3	1	1	1
36	20D	1	B6	1	0	0	0	0	0	0	0	1	0	1	1	0	1	0	0	0	0	0	0	0	1	0	0	0	0	0	0	0	0	0	0	1	0	0	2	1	0	0	0	0	3	0	0	1
37	22B	1	C5	1	0	1	1	1	1	0	1	1	1	1	1	0	1	3	1	1	1	1	1	1	1	1	1	1	1	1	1	1	1	1	1	1	1	1	1	0	0	0	1	1	1	1	1
38	22C	1	C6	1	1	0	0	0	0	0	1	0	0	1	1	1	1	1	1	0	0	0	1	0	1	0	0	0	0	0	1	1	0	0	1	1	0	1	0	0	1	1	0	1	3	0	0	0
39	25B	1	D5	1	0	0	0	0	0	0	0	1	1	0	1	0	0	0	0	1	1	0	0	1	1	1	1	0	1	0	0	1	0	0	1	1	1	0	0	0	0	0	0	1	3	1	0	1
40	25C	1	D6	1	0	0	0	0	0	0	0	1	1	0	1	0	0	0	0	1	1	0	0	1	1	1	1	0	1	0	0	1	0	0	1	1	1	0	0	0	0	0	0	1	3	1	0	1
41	29A	1	E5	1	0	0	0	0	0	2	0	0	0	1	1	0	1	3	0	2	0	0	1	1	1	0	0	0	0	0	1	0	0	0	0	1	0	1	1	0	0	0	1	0	0	0	0	0
42	30A	1	E6	1	1	0	0	0	0	1	1	1	1	1	1	1	1	3	1	1	1	1	1	1	1	1	1	1	1	1	1	1	1	1	1	1	1	1	1	1	1	1	1	1	1	1	1	3
43	31A	1	F5	1	1	0	0	0	1	1	1	0	0	1	1	1	1	1	1	1	0	0	0	1	1	0	1	1	0	0	1	1	1	0	1	1	1	1	1	1	1	0	0	1	1	1	1	1
44	31B	1	F6	1	1	0	0	1	0	0	0	1	1	0	0	0	1	1	1	0	1	0	0	0	1	1	0	0	1	1	1	0	1	0	0	1	1	0	0	0	1	0	1	0	1	1	1	0
45	32A	1	G5	1	0	0	0	0	0	0	0	0	0	3	0	0	0	0	0	0	0	0	0	0	1	0	0	0	0	1	0	1	0	0	0	0	0	1	1	0	1	0	0	0	0	0	0	0
46	32C	1	G6	1	0	0	0	0	0	0	0	0	0	1	1	0	0	1	1	1	0	1	1	0	1	0	0	0	0	0	0	0	0	1	0	0	1	1	1	0	0	0	0	0	1	0	0	0
47	34C	1	H5	1	0	0	0	0	0	0	1	1	1	1	1	0	1	0	0	0	0	1	1	0	1	0	0	0	0	1	0	1	0	0	0	0	0	1	0	0	0	0	1	1	1	0	0	0
48	37A	1	H6	1	1	1	1	1	0	1	1	1	1	1	1	0	1	0	0	1	1	1	1	1	1	1	1	1	1	1	1	0	0	1	1	0	1	1	1	1	1	1	1	1	3	1	1
49	37B	1	A7	1	0	2	0	0	0	0	0	1	2	3	1	0	0	0	0	0	0	0	1	2	1	0	0	0	3	0	3	1	2	3	2	0	0	0	1	0	1	1	1	1	0	0	1	1
50	37C	1	A8	1	0	2	0	0	0	1	1	1	1	1	1	3	1	1	1	1	1	0	0	0	0	0	0	1	1	1	1	1	0	3	2	1	0	0	1	0	1	1	1	1	0	1	3	0
51	38A	1	B7	1	2	0	1	0	0	1	1	1	1	1	1	1	1	0	0	1	1	1	1	1	1	1	1	1	1	1	1	1	1	1	1	1	2	1	1	1	1	1	1	1	1	1	3	1
52	39A	1	B8	1	0	0	0	0	0	0	0	0	1	3	0	0	0	0	0	0	0	0	0	0	1	0	0	1	0	0	0	0	0	0	1	0	0	0	0	0	0	0	1	0	0	0	0	0
53	39C	1	C7	1	1	0	0	0	0	1	1	1	1	0	1	1	1	3	0	1	1	1	1	1	1	1	1	1	0	1	1	1	0	0	1	1	1	1	1	1	1	1	1	1	1	0	1	1
54	40A	1	C8	1	1	1	1	3	0	1	1	1	1	1	1	1	0	0	0	1	1	1	1	1	1	0	0	0	1	1	1	1	2	1	2	1	1	1	1	0	1	1	0	1	1	1	1	1
55	41A	1	D7	1	0	0	0	1	1	0	0	0	0	0	0	0	1	3	0	0	0	3	1	1	1	1	1	0	0	0	1	0	0	0	0	1	0	1	1	1	0	0	0	0	0	0	0	0
56	41C	1	D8	1	0	0	0	0	0	0	1	0	0	1	0	0	1	0	0	0	0	0	1	0	1	0	2	1	0	1	1	0	1	0	1	0	1	1	1	1	1	1	0	1	1	1	1	0
57	41D	1	E7	1	1	0	0	0	0	0	1	0	0	0	0	0	1	0	0	1	0	1	1	1	1	1	1	0	0	1	1	1	1	0	0	1	1	1	1	1	1	1	1	1	0	0	3	0
58	42A	1	E8	1	1	1	1	1	0	1	1	1	1	0	1	1	1	0	3	1	1	1	3	1	1	1	1	1	1	1	1	1	1	1	1	1	1	0	1	1	1	1	1	1	1	1	1
59	44A	1	F7	1	1	0	0	3	1	1	1	0	1	1	1	1	0	0	1	1	1	1	1	1	1	0	1	1	1	1	1	1	0	1	1	1	1	1	1	1	1	1	0	1	1	2	3	1
60	44D	1	F8	1	1	3	1	3	3	0	1	1	1	1	1	1	1	0	0	1	1	1	0	1	0	0	0	1	3	3	1	1	1	3	1	1	0	2	1	1	1	1	1	1	3	1	3
61	45A	1	G7	1	0	0	0	0	0	0	0	0	0	0	0	0	0	0	0	0	0	0	0	0	0	0	0	3	0	0	1	0	0	0	0	0	0	0	2	0	0	0	0	0	0	0	0	0
62	45E	1	G8	1	1	1	1	1	0	1	1	1	1	1	1	0	1	3	0	1	0	1	1	1	1	0	1	0	1	0	1	1	0	1	1	1	1	1	1	0	1	1	0	1	1	1	1	1
63	46B	1	H7	1	1	0	1	0	0	0	0	1	1	0	1	1	1	0	0	0	0	1	1	1	1	1	0	0	1	1	1	0	1	1	1	1	1	1	1	0	1	1	1	1	1	0	1	1
64	46C	1	H8	1	1	0	0	0	0	1	1	0	0	1	1	3	1	0	0	1	0	1	0	1	1	0	0	3	3	1	1	1	1	0	1	1	0	0	1	1	1	1	1	1	0	1	1	0
65	water	1	A9	1	0	0	0	0	0	0	0	0	0	0	0	0	0	0	0	0	0	0	0	0	0	0	0	0	0	0	0	0	0	0	0	0	0	0	0	0	0	0	0	0	0	0	0	0
66	54A	1	A10	1	1	0	0	0	0	1	1	0	0	3	1	0	1	1	1	0	1	0	1	1	1	0	1	1	1	1	0	1	1	1	0	1	0	1	1	0	1	1	1	1	1	0	0	0
67	55B	1	B9	1	0	0	0	0	0	2	0	1	1	3	0	0	3	0	0	0	2	0	1	1	1	0	0	0	0	0	1	0	0	3	0	0	0	0	0	0	1	0	1	0	3	0	0	0
68	56B	1	B10	1	1	1	1	1	0	2	1	1	1	1	1	1	1	3	3	1	1	1	1	1	1	1	1	1	1	1	1	1	1	1	1	1	1	1	1	1	1	1	1	1	1	1	3	1
69	56C	1	C9	1	1	1	1	1	1	0	1	1	1	0	0	1	1	3	1	1	1	1	1	1	1	1	1	1	1	1	1	1	1	1	1	1	1	1	1	1	1	1	1	1	1	1	1
70	57E	1	C10	1	0	0	0	0	0	0	0	0	0	3	0	0	1	0	0	0	0	0	0	0	1	0	0	0	0	0	0	1	0	0	0	0	0	0	1	0	0	0	1	0	0	0	0	0
71	58A	1	D9	1	1	1	1	1	0	0	1	1	1	3	0	3	1	3	1	1	1	3	1	1	1	1	1	1	1	1	1	1	1	1	1	1	1	1	1	1	1	1	1	1	1	1	1
72	58D	1	D10	1	1	1	1	1	3	0	1	1	1	1	1	1	1	0	0	0	0	0	0	1	1	2	1	0	1	1	1	1	1	0	0	1	0	1	1	1	1	0	0	0	3	1	3	3
73	59A	1	E9	1	1	1	1	1	0	0	1	2	1	1	1	1	1	3	1	1	0	1	1	1	1	0	1	1	0	1	1	1	1	0	1	0	1	1	1	1	1	1	1	1	1	1	1	0
74	59B	1	E10	1	0	0	0	0	0	0	0	1	1	0	1	0	3	0	0	1	0	1	1	1	1	0	1	0	0	0	3	0	1	0	0	0	0	0	1	0	1	0	0	0	3	0	0	0
75	59D	1	F9	1	1	1	1	1	1	0	1	1	1	3	1	1	1	3	1	1	1	1	1	1	1	1	1	1	1	1	1	1	1	1	1	1	1	1	1	1	1	1	1	1	1	1	1
76	60B	1	F10	1	0	0	0	0	0	0	1	0	0	0	0	1	1	3	0	0	0	0	1	1	1	0	0	0	0	0	1	1	1	1	1	0	1	0	1	1	1	1	1	1	1	0	3	1
77	60C	1	G9	1	1	3	1	1	1	0	1	0	1	0	0	0	1	0	1	1	1	0	3	1	1	0	0	0	0	1	1	0	0	1	0	1	0	0	1	3	1	0	1	1	1	1	1	3
78	60E	1	G10	1	0	0	0	1	0	0	0	1	1	1	1	1	1	3	0	1	1	1	1	1	1	1	0	0	0	1	1	1	0	0	1	1	1	1	0	0	1	0	1	1	1	1	1	1
79	61A	1	H9	1	1	1	1	1	1	0	1	0	0	0	0	0	1	1	0	0	1	0	1	1	1	0	0	0	0	1	1	0	0	1	0	1	0	0	0	1	1	0	1	1	0	1	1	0
80	62B	1	H10	1	1	1	1	1	1	0	1	1	1	1	1	0	1	0	1	1	0	0	0	0	1	1	1	0	1	1	1	1	2	1	1	1	1	1	1	3	1	1	1	1	1	0	0	1
81	63A	1	A11	1	1	0	0	1	0	0	1	0	0	1	1	1	1	1	1	1	0	1	1	1	1	1	1	1	0	0	1	1	1	1	1	1	1	1	1	1	1	1	1	1	1	0	1	0
82	63C	1	A12	1	2	0	1	0	0	0	0	1	0	0	0	0	0	0	3	0	0	0	1	1	1	0	0	0	0	0	1	1	0	0	1	0	0	1	1	0	1	1	0	1	1	0	1	0
83	63D	1	B11	1	0	0	1	0	0	0	1	1	0	3	0	1	0	0	0	0	1	0	1	1	1	0	0	3	0	0	1	1	0	0	1	0	0	1	0	0	1	1	0	1	1	0	0	0
84	65A	1	B12	1	0	0	0	0	0	0	1	0	1	3	0	0	1	3	0	1	2	1	1	0	0	0	0	0	0	0	0	0	1	3	1	0	0	0	1	0	0	0	0	1	3	0	1	3
85	66B	1	C11	1	0	1	1	1	0	2	0	1	0	3	0	0	0	0	0	0	0	0	1	1	1	0	0	0	0	0	1	1	1	1	1	1	1	0	1	3	0	0	1	0	0	0	0	0
86	67D	1	C12	1	0	0	3	3	0	0	0	1	0	3	0	0	0	0	0	0	1	0	1	1	1	0	0	1	0	0	1	1	0	0	1	0	2	0	1	1	1	0	1	1	1	1	0	1
87	68A	1	D11	1	1	1	1	1	0	0	1	0	0	1	1	1	1	1	0	0	1	0	1	1	1	0	0	1	3	0	1	1	1	3	1	1	1	1	1	0	1	1	1	1	0	0	0	0
88	68C	1	D12	1	1	1	1	1	1	2	1	1	1	1	1	1	1	3	1	1	1	1	1	1	1	1	1	1	3	1	1	1	1	1	1	1	1	1	1	1	1	1	1	1	1	1	1
89	71A	1	E11	1	0	1	1	1	1	0	3	1	1	1	1	1	1	1	1	1	1	1	1	1	1	1	1	1	3	0	1	1	1	1	1	1	1	1	1	1	1	1	1	1	3	0	1	0
90	71B	1	E12	1	0	0	0	0	0	0	1	0	1	3	0	0	0	0	0	0	0	0	0	0	1	0	0	0	0	0	0	0	1	0	0	1	0	0	1	1	0	0	0	1	0	1	1	0
91	72A	1	F11	1	0	0	0	0	0	0	1	0	0	1	1	1	0	1	0	0	2	1	1	1	1	0	0	0	0	1	1	1	1	0	1	1	0	0	1	0	0	0	1	1	3	0	1	0
92	72C	1	F12	1	1	0	0	0	0	0	1	1	0	3	0	0	1	3	0	0	0	1	1	1	1	0	0	1	1	0	1	1	0	0	0	1	1	1	1	1	1	0	1	1	0	1	1	1
93	73A	1	G11	1	1	0	0	0	0	0	1	0	1	0	0	0	1	0	0	0	0	1	1	0	1	0	1	0	1	0	1	0	1	0	0	1	1	1	1	1	1	1	1	1	0	0	0	0
94	75A	1	G12	1	0	1	1	1	0	0	0	0	0	1	1	0	0	0	1	0	0	1	0	1	1	1	0	0	1	0	1	0	0	0	0	0	1	0	1	0	0	0	1	0	1	0	0	1
95	76A	1	H11	1	0	0	0	0	1	0	0	1	1	1	1	1	1	0	0	1	0	1	0	2	0	1	0	1	1	0	1	1	1	1	1	1	0	0	1	0	1	1	1	1	1	1	1	1
96	77C	1	H12	1	0	1	0	0	0	0	1	0	0	3	0	0	1	0	0	1	1	0	0	1	1	0	1	0	3	0	1	0	1	1	1	1	0	1	1	1	1	1	0	0	1	1	1	1
97	1B	2	A1	1	1	1	1	1	1	0	1	1	1	1	1	1	1	1	1	1	1	1	1	1	1	1	1	1	1	1	1	1	1	1	1	1	1	1	1	1	1	1	1	1	1	1	1	1
98	1F	2	A2	1	2	0	0	3	0	0	0	0	0	0	0	0	1	0	0	0	0	0	3	0	1	0	0	0	0	1	1	1	0	1	1	0	0	2	1	3	3	1	0	1	0	0	0	2
99	2A	2	B1	1	1	1	1	1	1	1	1	1	1	1	1	1	1	1	1	1	1	1	1	0	1	1	1	1	0	1	1	1	1	1	1	1	1	1	1	1	1	1	1	1	0	1	1	1
100	2B	2	B2	1	1	0	0	1	0	1	0	1	1	1	1	0	1	1	1	1	1	0	3	1	1	1	0	1	0	0	3	1	1	0	1	1	1	1	2	1	1	1	3	1	0	0	0	0
101	7C	2	C1	1	1	0	1	1	0	0	1	0	0	1	1	1	1	0	0	0	1	0	1	1	1	1	0	0	0	0	1	0	0	0	1	0	1	1	1	1	1	0	1	1	0	1	1	1
102	8A	2	C2	1	1	1	1	1	0	0	1	0	0	0	1	0	0	1	0	1	1	0	3	0	0	0	0	0	1	0	1	1	1	1	1	1	1	0	1	3	1	1	1	0	0	0	1	0
103	8C	2	D1	1	0	3	3	0	0	2	0	0	0	1	1	0	1	1	3	0	0	1	1	1	1	1	1	1	3	1	1	1	1	1	1	1	3	1	1	0	1	1	1	1	0	1	3	0
104	9B	2	D2	1	1	0	0	0	0	1	1	1	1	0	0	1	0	1	1	1	1	1	0	1	1	1	1	0	0	0	1	3	1	0	2	0	1	1	1	0	1	1	2	1	0	0	0	2
105	9C	2	E1	1	0	1	1	0	0	1	0	1	0	0	0	0	0	1	0	0	0	0	1	2	1	0	2	0	0	0	1	0	1	1	0	1	0	1	1	0	1	0	1	1	1	0	1	1
106	9D	2	E2	1	1	0	0	0	1	0	0	1	1	0	0	1	1	0	0	1	0	0	0	1	1	0	0	0	1	0	0	0	0	0	1	0	0	0	1	0	1	0	1	1	1	1	1	1
107	10C	2	F1	1	0	0	3	0	1	0	0	0	0	0	1	0	0	1	1	0	0	0	3	3	1	0	1	0	0	0	1	0	0	0	0	1	1	0	1	0	0	0	3	1	0	0	0	0
108	11B	2	F2	1	2	1	1	3	2	1	1	1	1	0	1	1	3	3	3	1	1	1	1	1	1	2	1	1	0	1	1	1	1	1	1	1	1	1	1	1	1	1	1	1	0	1	1	1
109	12A	2	G1	1	1	1	1	1	0	1	1	1	1	1	1	0	1	1	1	1	0	1	1	1	1	0	1	1	1	0	1	0	1	0	1	1	0	1	0	1	1	1	1	0	1	1	1	1
110	12B	2	G2	1	1	1	1	3	1	1	1	1	1	1	1	3	1	1	1	1	1	1	1	1	1	1	1	1	3	1	1	1	1	1	1	1	1	1	1	3	1	1	1	1	1	1	1	1
111	12C	2	H1	1	1	1	1	1	1	0	1	1	1	1	1	1	1	3	1	1	1	1	1	1	1	2	1	1	1	1	3	1	1	1	1	1	3	1	1	3	1	1	1	1	1	2	3	1
112	A23	2	H2	1	0	0	0	0	0	0	0	0	0	0	0	0	0	0	0	0	0	0	0	0	0	0	0	0	0	0	0	0	0	0	0	0	0	0	0	0	0	0	0	0	0	0	0	0
113	12D	2	A3	1	2	1	1	0	0	2	0	0	1	0	0	0	1	1	1	3	1	0	1	1	1	0	0	2	1	0	1	1	0	2	0	0	1	1	1	1	1	1	0	1	0	0	1	1
114	13E	2	A4	1	0	0	0	0	1	1	1	1	1	1	1	0	1	1	1	1	1	1	1	0	1	0	0	0	1	1	0	1	1	0	0	1	1	2	1	1	1	1	1	1	0	1	1	0
115	13G	2	B3	1	0	1	1	1	0	0	0	1	1	0	0	0	0	0	2	0	1	0	1	3	1	1	0	0	0	0	1	1	0	0	0	1	0	0	1	0	1	1	1	0	0	1	1	2
116	18B	2	B4	1	0	0	0	0	0	0	1	0	0	0	2	0	0	0	2	0	0	0	0	3	1	0	0	0	0	0	0	1	0	2	0	1	0	0	0	0	0	0	1	0	0	0	0	2
117	15A	2	C3	1	1	1	1	1	2	1	1	1	1	1	1	1	1	1	1	1	1	1	1	1	2	1	1	1	1	1	1	1	1	1	1	1	3	1	1	1	1	1	1	1	1	1	1	1
118	19C	2	C4	1	1	1	0	0	0	1	1	1	1	1	1	1	1	1	1	1	1	1	1	1	1	1	1	1	1	1	1	1	1	1	1	1	1	1	1	1	1	1	1	1	1	1	1	0
119	19A	2	D3	1	1	0	0	0	0	1	0	0	0	0	1	0	1	1	1	0	0	0	0	1	1	0	1	0	0	0	0	0	1	0	0	1	1	1	1	0	0	1	1	0	0	0	0	0
120	19F	2	D4	1	1	0	0	0	1	0	1	1	1	1	1	3	1	0	3	3	1	1	1	1	1	1	1	1	3	1	1	1	0	1	1	1	1	0	1	3	1	1	1	1	3	1	1	1
121	19E	2	E3	1	1	1	1	1	1	0	1	1	1	0	3	1	1	1	1	0	1	1	1	1	1	0	1	1	1	1	1	1	1	1	1	1	1	1	1	1	1	1	0	1	0	1	1	1
122	20F	2	E4	1	0	0	0	0	1	1	1	1	1	0	0	1	1	1	0	1	0	1	1	1	1	1	1	1	1	0	1	1	1	1	1	1	1	1	1	1	1	1	1	1	1	1	1	1
123	20E	2	F3	1	1	0	1	0	0	2	3	0	0	1	1	1	1	3	3	0	0	0	0	0	1	0	0	0	0	1	0	1	1	0	1	1	0	0	1	3	1	1	3	1	3	1	1	1
124	21C	2	F4	1	1	1	1	1	0	2	1	1	1	0	1	1	1	1	0	3	2	1	1	1	1	1	2	0	0	1	1	1	1	2	1	1	1	1	1	1	1	1	1	1	1	1	1	1
125	21B	2	G3	1	1	1	1	1	1	1	1	1	1	1	1	3	1	1	1	1	1	1	1	1	1	1	1	1	1	1	1	1	1	1	1	1	1	1	1	1	1	1	1	1	1	1	1	1
126	21F	2	G4	1	1	0	1	3	0	0	0	1	1	0	0	1	1	1	1	1	1	1	1	0	1	0	1	1	0	0	1	0	1	0	1	1	0	0	0	0	1	1	1	1	1	0	1	1
127	21E	2	H3	1	1	1	0	1	0	1	1	1	1	1	1	1	1	1	1	1	1	1	1	1	1	1	1	2	1	1	1	1	1	1	1	1	1	1	1	1	1	1	1	1	1	1	1	1
128	CDR3	2	H4	1	1	1	1	0	1	1	1	1	1	1	1	1	1	1	1	1	1	1	1	1	1	1	1	1	1	1	1	1	1	1	1	1	1	1	1	1	1	1	1	1	1	1	1	1
129	22E	2	A5	1	1	1	1	1	1	2	0	0	1	0	0	1	1	1	1	0	0	0	0	0	1	1	1	1	1	0	1	3	0	1	0	0	0	0	1	0	1	1	1	1	0	1	1	0
130	22F	2	A6	1	0	0	0	0	0	0	0	0	1	1	0	1	1	0	0	0	0	0	0	0	1	0	0	0	0	0	0	0	0	0	0	0	0	0	1	0	0	0	0	1	3	0	1	0
131	23A	2	B5	1	1	3	1	3	3	1	1	1	3	1	1	0	3	0	0	1	2	1	3	1	1	1	2	1	1	1	1	1	2	1	1	1	1	1	1	3	1	1	1	1	3	1	3	1
132	23C	2	B6	1	1	0	1	0	0	0	0	0	0	0	0	0	1	0	0	1	0	1	1	0	1	0	1	1	1	1	0	1	0	1	1	1	0	0	1	1	1	1	0	1	0	0	0	0
133	23D	2	C5	1	0	0	0	0	3	1	1	1	1	1	0	1	1	1	0	0	1	0	0	1	1	0	1	1	0	1	1	1	0	0	1	1	1	1	1	1	1	0	1	0	0	1	1	0
134	24A	2	C6	1	0	1	1	1	0	1	1	1	1	1	1	1	1	1	1	1	1	0	1	1	1	1	1	1	1	1	1	1	1	1	1	1	1	1	1	1	1	1	1	1	3	1	1	1
135	24B	2	D5	1	0	0	0	0	0	1	0	1	1	0	1	1	1	1	1	1	2	0	1	1	1	1	0	0	1	0	0	1	1	1	1	1	0	0	1	1	1	1	1	1	3	1	0	0
136	24C	2	D6	1	1	1	1	1	0	1	1	0	0	1	1	1	0	1	1	1	1	1	1	0	1	0	1	0	1	1	1	1	1	1	1	1	1	1	1	1	1	1	1	1	3	1	1	0
137	24E	2	E5	1	1	1	1	3	1	1	1	1	1	1	1	0	1	1	1	1	1	1	1	0	1	1	0	1	1	0	0	1	1	1	1	1	0	1	1	1	1	0	1	1	3	1	1	1
138	25A	2	E6	1	2	0	1	3	0	2	1	0	1	0	0	1	3	1	1	1	0	1	1	1	1	0	1	1	0	1	1	0	1	1	0	1	1	1	1	0	1	1	1	1	0	0	1	0
139	35A	2	F5	1	0	0	0	0	0	0	0	0	3	0	0	0	0	0	1	1	0	1	1	3	1	0	1	0	0	1	0	1	0	0	1	0	1	1	0	1	1	1	1	0	0	1	1	1
140	41B	2	F6	1	1	0	0	0	1	1	1	1	1	1	1	1	0	0	0	1	1	1	1	1	1	2	1	1	1	1	1	1	1	1	1	1	1	1	1	1	1	1	1	1	1	1	1	1
141	42B	2	G5	1	0	0	0	0	0	1	1	1	1	0	1	1	1	1	1	0	0	1	1	1	1	0	1	1	1	0	0	1	1	1	1	1	1	1	1	3	1	1	1	1	1	1	1	1
142	43A	2	G6	1	0	0	0	0	0	0	0	0	0	1	1	0	3	0	3	0	0	0	1	1	1	0	0	3	0	1	1	0	0	0	0	3	0	0	0	0	1	1	0	1	0	0	0	0
143	43B	2	H5	1	1	1	1	1	1	1	1	1	1	1	1	1	1	1	1	1	1	1	3	0	1	0	0	1	0	1	1	3	1	0	3	1	1	1	1	1	1	1	1	1	3	1	1	1
144	43C	2	H6	1	1	1	1	1	0	1	0	0	1	0	1	0	0	1	1	1	0	0	0	1	1	0	0	3	1	1	1	1	1	1	1	1	0	1	1	1	1	0	1	0	3	1	0	0
145	44B	2	A7	1	1	0	0	0	1	0	0	0	0	0	0	3	1	1	1	0	0	1	1	1	1	0	0	1	1	1	0	1	1	1	0	0	0	1	0	1	0	0	0	0	1	1	1	1
146	45B	2	A8	1	1	1	1	1	0	1	1	1	1	1	1	1	1	1	1	1	1	1	1	1	1	1	1	1	1	1	1	1	1	1	1	1	3	1	1	1	1	1	1	1	1	1	1	1
147	45C	2	B7	1	2	0	0	0	1	0	1	0	0	1	1	0	1	0	1	1	0	1	1	1	1	0	0	1	1	0	1	1	0	1	1	1	0	1	1	3	1	1	1	1	0	0	0	0
148	45D	2	B8	1	1	1	0	1	0	1	1	0	0	0	0	0	0	3	0	0	0	0	0	0	1	0	0	0	0	0	0	0	1	0	1	1	1	1	0	1	1	1	0	1	0	0	0	0
149	45H	2	C7	1	0	0	0	0	0	0	0	0	0	0	2	0	0	0	0	0	0	0	1	0	1	0	0	0	0	0	0	2	0	0	2	0	0	0	0	0	0	0	0	0	0	0	1	0
150	46A	2	C8	1	0	0	0	0	0	1	1	0	0	1	1	3	0	1	0	1	1	1	1	1	1	0	1	0	1	3	1	1	0	1	1	1	0	0	1	1	0	0	0	1	0	0	0	0
151	46D	2	D7	1	0	0	0	0	0	0	0	0	1	0	0	0	3	0	3	0	0	1	3	0	1	0	0	0	0	0	3	0	0	0	0	0	0	1	1	0	1	0	1	0	1	0	0	0
152	47A	2	D8	1	1	1	3	1	1	0	1	1	1	1	1	3	1	0	0	0	1	1	1	1	1	1	1	1	0	1	1	0	1	1	1	0	1	1	1	0	1	1	1	1	3	1	1	0
153	47B	2	E7	1	1	1	3	3	1	1	0	1	1	1	1	0	1	0	3	0	0	0	0	0	1	0	1	1	0	0	0	0	1	1	1	1	3	0	0	1	2	0	1	0	0	1	1	0
154	48A	2	E8	1	0	1	3	0	0	1	1	2	3	0	1	3	3	0	1	1	1	1	1	1	2	2	1	0	0	0	1	1	1	0	1	1	3	0	1	1	1	1	3	1	1	1	1	1
155	48C	2	F7	1	0	0	0	0	0	0	0	0	0	0	0	0	3	0	0	0	0	0	1	0	0	0	0	1	0	0	1	0	1	0	0	0	0	1	1	0	0	3	1	1	0	2	1	0
156	48D	2	F8	1	0	1	1	1	1	1	1	0	0	0	1	1	1	1	2	1	0	1	3	0	1	1	1	1	0	3	0	1	1	1	1	1	0	1	0	1	1	1	1	3	1	1	1	1
157	48H	2	G7	1	0	0	0	0	0	0	0	0	0	0	1	0	0	0	0	0	0	0	1	1	1	0	0	0	0	0	0	0	1	0	0	1	1	1	1	1	2	0	0	0	0	0	0	0
158	49A	2	G8	1	1	0	0	0	0	0	0	0	1	0	0	0	0	0	0	0	0	0	0	1	1	0	1	1	0	0	1	1	1	0	0	1	0	0	1	0	1	1	1	0	0	1	3	0
159	49E	2	H7	1	1	3	1	0	1	0	1	1	1	0	0	1	0	1	1	1	1	1	1	1	1	1	1	1	1	0	1	1	1	1	1	1	3	1	1	1	1	1	1	1	0	1	1	1
160	50A	2	H8	1	1	0	0	0	0	1	1	1	1	0	0	0	1	0	3	0	0	1	1	1	1	1	0	1	1	0	1	0	1	1	0	1	1	0	0	0	1	1	1	0	0	0	1	1
161	50C	2	A9	1	1	0	0	0	1	0	1	1	1	1	1	0	1	1	0	0	1	1	1	0	1	0	1	0	3	1	1	1	1	1	0	1	1	0	1	3	1	1	1	1	3	1	1	1
162	52A	2	A10	1	1	1	0	1	0	0	0	0	1	1	1	0	0	1	0	0	2	0	1	2	1	0	2	0	3	1	1	0	1	1	1	1	3	1	1	0	1	1	1	1	1	0	0	0
163	52B	2	B9	1	1	0	1	1	0	0	1	0	1	0	0	3	1	1	1	0	0	1	1	1	1	0	1	1	1	1	1	1	1	0	1	0	1	0	1	1	1	1	1	1	0	0	3	1
164	53A	2	B10	1	1	1	1	1	0	1	1	1	1	1	1	1	1	1	1	1	1	1	1	1	1	1	1	1	1	1	1	1	1	1	1	1	1	1	1	1	1	1	1	1	1	1	1	1
165	54B	2	C9	1	1	1	1	1	0	0	0	1	1	1	1	3	1	1	0	1	0	1	1	1	1	1	1	0	0	1	1	0	1	1	1	1	1	1	1	0	1	1	1	1	3	1	1	0
166	54C	2	C10	1	2	1	1	1	0	1	1	1	3	1	1	3	1	1	1	1	1	3	3	1	1	0	1	1	0	1	1	1	1	1	1	1	3	1	1	3	2	1	3	1	3	2	0	0
167	54D	2	D9	1	0	3	0	0	0	0	1	0	0	1	0	0	1	1	0	0	0	0	1	1	1	0	0	2	0	1	1	1	1	0	0	0	1	0	0	0	1	1	1	1	3	0	0	0
168	55A	2	D10	1	2	3	1	3	0	1	1	1	3	0	1	0	1	1	3	0	2	1	1	1	1	2	2	1	3	1	1	1	2	1	1	1	1	2	1	3	1	1	1	1	3	2	3	1
169	55C	2	E9	1	1	1	1	3	1	0	1	1	1	1	1	1	1	1	1	0	1	1	1	1	1	1	1	1	1	1	1	1	1	1	1	1	1	1	1	3	1	1	1	1	1	1	1	1
170	56D	2	E10	1	0	0	1	0	0	2	0	1	1	0	0	1	1	1	1	3	0	1	1	1	1	1	0	1	1	1	1	1	0	1	1	0	1	1	2	0	1	1	1	1	0	0	0	0
171	57A	2	F9	1	0	0	1	1	1	1	1	1	0	0	0	0	1	3	2	1	1	1	3	0	1	1	1	0	1	1	1	1	1	1	1	0	1	0	1	0	1	1	1	1	0	1	1	1
172	58B	2	F10	1	1	2	0	0	0	2	1	0	0	1	1	3	1	0	2	1	1	1	1	3	1	0	0	1	0	1	1	1	1	1	1	3	1	0	1	1	1	1	0	0	1	0	1	1
173	58C	2	G9	1	1	0	1	1	1	1	1	1	0	1	1	3	1	1	2	1	0	1	1	1	1	0	2	1	1	1	1	1	1	1	2	1	3	1	1	1	1	1	1	1	1	0	1	1
174	61C	2	G10	1	1	0	1	0	0	0	1	0	1	0	1	0	3	3	3	0	0	1	1	3	1	0	0	2	0	0	0	0	0	0	0	1	0	0	0	0	0	0	0	0	0	0	0	0
175	61E	2	H9	1	1	1	1	1	0	1	0	1	1	1	1	1	3	1	1	0	0	1	1	1	1	0	1	1	0	1	0	1	1	1	1	1	1	1	0	0	1	0	1	1	3	1	1	0
176	water	2	H10	1	0	0	0	0	0	0	0	0	0	0	0	0	0	0	0	0	0	0	3	0	0	0	0	0	0	0	0	0	0	0	0	0	0	0	0	0	0	0	0	0	0	0	0	0
177	62C	2	A11	1	1	0	1	3	0	2	3	1	0	1	1	3	1	3	3	0	1	0	0	1	1	1	0	1	1	1	3	1	1	0	1	1	1	1	1	1	1	0	1	1	1	1	1	1
178	63E	2	A12	1	0	1	1	1	1	1	1	0	0	0	0	1	1	1	1	0	1	1	1	0	0	0	2	0	0	0	1	0	0	0	1	1	1	0	2	0	0	2	2	0	1	1	1	1
179	65C	2	B11	1	0	0	0	3	0	1	1	1	1	0	1	3	1	3	0	1	1	1	1	1	1	0	1	1	1	1	1	1	1	0	1	1	1	1	1	1	1	1	1	1	3	1	1	1
180	65F	2	B12	1	0	0	0	0	0	0	1	0	1	0	0	0	1	1	0	0	1	1	0	1	1	0	1	1	1	0	1	1	0	1	1	0	1	0	1	0	1	0	1	1	1	1	1	1
181	65G	2	C11	1	1	0	0	0	0	0	0	1	0	0	2	1	1	0	3	0	0	1	0	1	1	0	0	1	0	0	0	0	0	1	1	1	1	1	1	1	1	1	0	0	1	1	1	1
182	66C	2	C12	1	1	1	1	1	1	1	1	1	1	0	1	1	0	1	1	1	0	0	0	0	1	1	1	1	1	0	1	0	0	0	1	1	0	0	1	0	1	1	1	1	1	0	1	1
183	68B	2	D11	1	0	0	0	3	0	1	1	0	0	1	1	0	1	0	3	1	1	1	1	1	1	1	1	0	3	0	1	1	0	1	1	1	1	1	1	0	1	1	1	1	0	0	1	1
184	72B	2	D12	1	1	0	0	0	0	0	1	1	1	0	0	1	1	0	3	3	0	1	1	1	1	0	0	1	1	0	1	1	0	0	0	1	0	1	1	1	1	0	1	1	0	1	1	1
185	73B	2	E11	1	1	1	1	3	0	1	1	0	0	0	0	1	1	1	1	0	0	0	3	1	1	1	1	1	0	1	0	1	1	0	1	1	1	1	1	0	1	1	1	1	1	1	1	1
186	73C	2	E12	1	1	0	0	3	1	1	0	1	1	1	1	1	3	3	2	1	1	0	1	1	1	0	1	1	1	1	1	1	0	1	0	1	1	1	1	3	1	1	1	1	0	0	0	0
187	74A	2	F11	1	0	0	0	0	0	0	0	0	0	0	0	0	1	0	2	0	1	1	1	0	1	0	0	1	1	1	1	0	0	1	2	1	0	1	1	0	0	1	0	1	0	0	0	1
188	74B	2	F12	1	0	1	1	3	2	0	1	1	1	0	1	1	1	1	3	1	0	1	1	1	1	1	1	0	1	1	1	1	1	1	1	1	1	1	1	1	1	1	1	1	0	1	1	1
189	74C	2	G11	1	0	1	1	1	1	1	1	1	0	1	1	0	1	1	1	1	0	1	1	1	1	0	1	0	1	1	1	0	1	1	0	0	1	0	1	0	0	0	0	1	1	0	0	0
190	76D	2	G12	1	1	0	0	0	0	0	0	0	0	0	2	0	0	0	2	0	0	1	1	0	0	1	0	0	0	0	1	0	1	0	0	0	0	0	0	0	0	0	1	1	0	0	0	1
191	77A	2	H11	1	0	0	1	0	1	0	1	0	0	0	0	0	1	0	3	1	2	0	3	0	1	1	1	0	0	0	0	0	1	1	0	1	1	0	1	1	1	1	0	0	0	1	1	1
192	78A	2	H12	1	0	1	1	0	0	0	0	0	0	0	1	0	0	0	3	0	0	0	0	0	0	0	0	0	0	0	1	0	0	0	0	0	0	0	0	0	0	0	0	0	0	0	0	0
193	1A	1	A1	2	1	1	1	1	1	1	1	1	1	1	1	1	1	1	1	0	1	1	1	1	1	1	1	0	1	1	1	1	1	1	1	1	1	1	1	1	1	1	1	1	1	1	1	1
194	1D	1	A2	2	1	0	1	3	0	0	0	0	0	0	1	0	0	0	0	1	2	1	1	1	1	0	1	0	0	0	1	1	0	0	0	0	0	2	0	0	1	1	1	1	0	0	0	0
195	1E	1	B1	2	1	0	0	0	0	0	1	1	1	1	1	0	1	1	1	1	0	0	1	0	1	1	0	0	0	1	0	0	0	0	0	1	2	1	1	0	1	1	0	1	1	0	0	0
196	2C	1	B2	2	0	1	0	0	0	1	1	0	0	1	1	0	0	1	0	0	1	1	1	1	1	2	1	0	0	0	0	0	0	0	0	1	0	0	1	0	1	0	0	0	0	0	1	1
197	4A	1	C1	2	1	0	0	0	0	0	0	3	0	0	0	0	0	1	0	1	1	1	1	1	1	2	0	0	0	0	0	1	1	0	1	0	1	1	0	1	1	0	2	1	1	0	0	0
198	4B	1	C2	2	1	0	0	0	0	0	1	1	1	1	1	1	1	1	1	1	0	1	1	1	1	2	1	1	1	1	1	1	0	1	1	3	1	0	1	1	1	1	1	1	1	1	1	0
199	4C	1	D1	2	1	1	1	0	1	1	1	1	1	1	1	3	3	1	3	1	1	1	1	1	1	0	1	1	3	1	1	1	1	1	1	1	1	1	1	3	1	1	1	1	1	2	3	1
200	4E	1	D2	2	1	1	1	1	0	0	1	1	1	1	0	0	1	1	1	0	1	0	1	1	1	1	1	0	0	0	0	0	1	0	1	1	1	0	1	0	1	1	0	1	1	0	1	0
201	5A	1	E1	2	1	1	1	1	1	0	1	1	1	1	1	3	0	0	0	1	1	0	0	1	1	0	0	1	0	1	1	1	0	2	0	0	0	1	1	0	1	0	1	1	1	1	1	1
202	5B	1	E2	2	0	0	0	0	0	0	0	0	0	0	0	0	0	0	0	0	0	0	0	0	0	0	0	0	0	0	0	0	0	0	0	0	0	0	0	1	0	0	0	0	0	0	0	0
203	5C	1	F1	2	1	1	0	0	0	0	0	0	0	0	0	3	1	0	0	0	0	0	0	0	1	0	1	0	0	1	1	1	0	2	1	0	0	0	1	0	1	1	1	1	1	0	1	0
204	6A	1	F2	2	0	0	0	0	1	0	0	0	0	0	0	0	1	1	0	1	0	0	0	0	1	0	0	0	0	0	1	0	0	0	0	0	1	0	0	0	0	0	1	1	0	0	0	0
205	6B	1	G1	2	0	1	1	1	0	0	0	0	0	1	0	0	1	1	0	1	0	0	0	1	1	0	1	2	0	1	1	0	0	1	0	0	1	0	0	1	0	1	0	1	1	1	1	1
206	6C	1	G2	2	0	0	0	0	0	0	1	0	0	0	0	1	1	0	0	3	0	1	1	1	1	0	1	1	0	0	0	0	0	1	0	0	1	1	1	0	2	0	1	1	0	1	1	0
207	6D	1	H1	2	0	1	1	1	1	1	1	1	1	1	0	1	1	1	1	1	0	1	1	1	1	1	1	1	0	0	0	1	0	0	0	0	0	1	1	0	1	0	1	0	1	1	1	1
208	6E	1	H2	2	1	1	1	1	1	1	1	1	1	1	1	3	1	1	1	1	0	1	1	2	1	1	0	1	0	1	0	1	1	1	2	1	0	1	1	1	1	1	1	1	1	1	1	1
209	CDR3	1	A3	2	1	1	1	1	1	1	1	1	1	1	1	1	1	1	1	1	1	1	1	1	1	1	1	1	1	1	1	1	1	1	1	1	1	1	1	1	1	1	1	1	1	1	1	1
210	8D	1	A4	2	0	0	1	0	2	0	1	0	1	0	0	0	0	0	3	0	0	0	1	0	1	0	0	0	0	1	1	1	0	0	1	0	0	1	1	1	0	0	1	1	0	0	0	0
211	9A	1	B3	2	1	0	1	1	0	0	0	0	0	0	0	0	0	0	0	1	0	0	0	0	1	0	1	0	1	2	1	0	0	0	1	3	1	0	0	1	1	0	0	1	0	0	0	0
212	10A	1	B4	2	0	0	0	0	0	0	1	0	0	0	0	0	0	0	0	1	0	0	0	1	1	0	0	0	0	0	1	1	0	1	1	0	1	0	1	1	0	0	1	1	0	1	1	0
213	10B	1	C3	2	0	0	0	0	0	1	0	0	1	1	1	0	1	1	1	1	0	1	1	0	1	1	0	1	0	0	1	1	1	1	1	1	0	1	1	0	1	1	0	0	1	0	0	0
214	11A	1	C4	2	0	0	0	3	0	1	1	0	0	1	1	1	1	0	0	0	1	0	0	0	1	0	1	0	0	1	1	1	1	0	1	1	0	1	1	1	0	0	1	1	1	1	1	0
215	11C	1	D3	2	1	1	1	1	0	0	1	1	1	1	1	0	3	0	3	3	1	1	1	1	1	1	0	1	1	1	1	1	1	1	1	1	0	1	1	3	1	1	1	1	1	1	3	1
216	12E	1	D4	2	0	0	0	0	0	0	1	0	0	0	0	0	0	0	0	0	0	0	1	1	1	0	0	0	1	0	1	0	0	0	0	0	0	0	0	1	0	1	1	1	0	0	0	0
217	13B	1	E3	2	0	0	0	0	0	0	0	0	0	1	1	0	0	0	0	1	0	0	0	0	1	0	0	0	0	1	1	1	0	0	0	0	0	0	0	0	1	1	0	0	0	0	0	0
218	13C	1	E4	2	1	1	1	1	0	1	1	1	1	1	1	1	0	1	1	1	0	0	0	0	1	0	1	1	0	1	1	0	1	1	1	0	0	0	0	1	1	1	1	1	1	1	1	1
219	13F	1	F3	2	0	0	0	0	0	0	1	1	0	0	1	0	0	1	1	1	0	0	3	0	1	0	0	0	0	1	0	1	0	0	1	1	1	0	1	1	0	0	1	0	0	1	1	0
220	14A	1	F4	2	0	0	0	0	0	2	1	0	1	1	0	0	1	0	0	0	0	0	0	0	1	1	0	2	0	0	1	0	0	2	0	0	0	1	0	0	0	0	0	1	0	0	1	0
221	17A	1	G3	2	1	1	1	3	1	0	1	1	1	1	1	3	1	1	1	1	1	1	1	1	1	1	1	1	1	1	1	1	1	1	1	1	1	1	1	1	1	1	1	1	1	1	1	1
222	17B	1	G4	2	0	0	0	1	0	0	0	0	0	0	0	0	0	0	0	0	0	0	1	0	1	0	1	0	0	0	0	0	0	0	1	1	0	1	0	0	1	1	1	1	0	1	1	0
223	18A	1	H3	2	1	0	0	0	0	0	0	1	0	0	1	0	0	1	1	0	1	1	1	0	1	0	0	1	1	1	0	1	1	1	0	1	1	1	1	0	1	1	1	1	1	0	0	0
224	19B	1	H4	2	0	0	0	0	0	0	0	1	1	0	0	0	0	0	0	1	0	1	1	0	1	0	0	0	1	0	0	1	0	0	0	0	0	1	1	1	0	1	1	0	0	1	1	0
225	A23	1	A5	2	0	0	0	0	0	0	0	0	0	0	0	0	0	0	0	0	0	0	0	2	0	0	0	1	0	0	0	0	0	0	0	0	0	0	0	0	0	0	0	0	0	0	0	0
226	20A	1	A6	2	1	0	0	0	0	0	1	0	0	0	0	1	1	1	0	0	0	0	1	1	1	1	1	0	1	0	1	0	1	0	1	0	1	1	1	0	1	1	1	1	0	0	1	1
227	20C	1	B5	2	1	0	0	0	0	1	1	0	0	1	1	1	1	0	0	0	0	0	0	0	1	0	0	0	0	0	0	0	1	0	1	1	0	0	1	0	1	1	0	1	1	1	1	1
228	20D	1	B6	2	0	0	0	0	0	0	0	1	0	1	1	0	0	0	0	0	0	0	0	0	1	0	0	0	0	0	0	0	0	0	0	1	0	0	0	1	0	0	0	0	1	0	0	1
229	22B	1	C5	2	0	1	1	3	1	0	1	1	1	1	1	0	1	1	1	1	1	1	1	1	1	1	1	1	1	1	1	1	1	1	1	1	1	1	1	0	0	0	1	1	1	1	1	1
230	22C	1	C6	2	1	0	0	0	0	0	1	0	0	1	1	1	1	1	1	0	0	0	1	0	1	0	0	0	0	0	1	1	0	0	1	1	0	1	0	0	1	1	2	1	1	0	0	0
231	25B	1	D5	2	0	0	0	0	0	0	0	1	1	0	1	0	0	0	0	1	1	0	3	1	1	1	1	2	1	0	0	1	0	0	1	1	1	0	0	0	0	0	0	1	1	1	0	1
232	25C	1	D6	2	0	0	0	0	0	0	0	1	1	0	1	0	0	0	0	1	1	0	0	1	1	1	1	0	1	0	0	1	0	2	1	1	1	0	0	0	0	0	0	1	1	1	0	1
233	29A	1	E5	2	2	0	0	0	0	0	0	0	0	1	0	0	3	1	0	3	0	0	1	1	1	0	0	0	0	0	1	0	0	0	0	1	0	1	1	0	0	0	1	0	0	0	0	0
234	30A	1	E6	2	1	0	0	0	0	1	1	1	1	1	1	3	3	3	1	1	1	1	1	1	1	1	1	1	1	1	1	1	1	1	1	1	1	1	1	1	1	1	1	1	1	1	1	1
235	31A	1	F5	2	1	0	0	0	1	1	1	0	0	1	1	1	1	1	1	1	0	0	0	1	1	0	1	1	0	0	1	1	1	0	1	1	1	1	1	1	1	0	0	1	1	1	1	1
236	31B	1	F6	2	1	0	0	3	0	0	0	1	1	0	0	0	1	1	1	0	1	0	0	3	1	1	0	0	1	1	1	0	1	0	0	1	1	0	0	0	1	0	1	0	1	1	1	0
237	32A	1	G5	2	0	0	0	0	0	0	0	0	0	3	0	0	0	0	0	0	0	0	0	0	1	0	0	0	0	1	0	1	0	0	0	0	0	1	1	0	1	0	0	0	0	0	0	0
238	32C	1	G6	2	0	0	0	0	0	0	0	0	0	1	1	0	0	1	1	1	0	1	1	0	1	0	0	2	0	0	0	0	0	1	0	0	1	1	1	0	0	0	0	0	1	0	0	0
239	34C	1	H5	2	0	0	0	0	0	0	1	1	1	0	1	0	1	0	0	0	0	1	1	0	1	0	0	0	0	1	0	1	0	0	0	0	0	1	0	0	0	0	0	1	1	0	0	0
240	37A	1	H6	2	2	1	1	1	0	1	1	1	1	1	1	0	1	0	0	1	1	1	1	1	1	1	1	1	1	1	1	0	0	1	1	0	1	1	1	1	1	1	1	1	1	1	1	1
241	37B	1	A7	2	0	0	0	0	0	0	0	3	0	0	0	0	0	0	0	0	0	0	1	1	1	0	0	0	3	1	0	1	0	1	0	1	0	0	1	0	1	1	1	1	0	0	1	1
242	37C	1	A8	2	0	0	0	0	0	1	1	3	0	1	1	3	1	1	1	1	1	1	2	0	0	0	0	1	1	1	1	1	0	1	0	1	0	0	1	0	1	1	1	1	1	0	3	1
243	38A	1	B7	2	0	0	1	0	0	1	1	1	1	1	1	1	1	0	0	3	1	1	1	1	1	2	1	1	1	1	1	1	2	1	1	1	0	1	1	1	1	1	1	1	1	1	1	1
244	39A	1	B8	2	0	0	0	0	0	0	0	0	1	0	0	0	0	0	3	0	0	0	0	0	1	0	0	1	0	0	0	0	0	0	1	0	0	0	0	0	0	1	1	1	0	0	0	0
245	39C	1	C7	2	1	0	0	0	0	1	1	1	1	0	1	1	1	1	0	1	1	1	1	1	1	0	1	1	0	1	1	1	0	0	1	1	1	1	1	1	1	1	1	1	1	0	1	1
246	40A	1	C8	2	1	1	1	3	0	1	1	1	1	1	1	1	0	0	0	1	1	1	1	1	1	2	0	1	3	1	1	1	0	1	0	1	1	1	1	0	1	1	2	1	1	1	1	1
247	41A	1	D7	2	2	0	0	3	1	0	0	0	0	0	0	0	1	1	0	0	0	0	1	1	1	1	1	0	0	0	1	0	0	0	0	1	0	1	1	1	0	3	1	0	0	0	0	0
248	41C	1	D8	2	0	0	0	0	0	0	1	0	0	1	0	0	1	0	0	0	0	0	1	0	1	0	2	1	0	0	1	0	1	0	1	0	1	1	1	1	1	1	0	1	1	1	1	0
249	41D	1	E7	2	1	0	0	0	0	0	1	0	0	0	1	0	1	0	0	1	0	1	1	1	1	1	1	2	0	1	1	1	1	0	0	1	1	1	1	1	1	1	1	1	0	0	3	0
250	42A	1	E8	2	1	1	1	3	0	1	1	1	1	0	1	1	1	0	1	1	1	1	1	1	1	1	1	1	1	1	1	1	1	1	1	1	1	0	1	1	1	1	1	1	1	1	1	1
251	44A	1	F7	2	1	0	0	3	1	1	1	0	1	1	1	1	0	0	1	1	1	1	1	1	1	0	1	1	1	1	1	1	0	1	1	1	1	1	1	1	1	1	0	1	1	2	3	1
252	44D	1	F8	2	1	1	1	0	0	0	1	3	0	1	1	1	0	1	3	3	1	1	2	1	0	2	0	1	0	1	1	1	1	1	1	3	0	0	1	1	1	1	1	1	1	2	3	1
253	45A	1	G7	2	0	0	0	0	0	0	0	0	0	0	0	0	0	0	0	0	0	0	0	0	0	0	0	0	0	0	1	0	0	0	0	0	0	0	0	0	0	0	0	0	0	0	0	0
254	45E	1	G8	2	1	1	1	1	0	1	1	1	1	1	1	0	1	1	3	1	0	1	1	1	1	0	1	0	1	0	1	1	0	1	1	1	1	1	1	0	1	1	0	1	1	1	1	1
255	46B	1	H7	2	1	0	1	0	0	0	0	1	1	1	1	1	0	0	0	0	0	1	1	1	1	1	0	1	1	1	1	1	1	1	1	1	1	1	1	0	1	1	1	1	1	0	1	1
256	46C	1	H8	2	1	2	0	0	0	1	0	0	0	1	1	0	0	0	0	0	2	1	1	1	1	0	0	1	0	1	1	1	2	0	1	1	0	0	1	0	2	1	1	1	0	2	1	0
257	water	1	A9	2	0	0	0	0	0	0	0	0	0	0	0	0	0	0	0	0	0	0	0	0	0	0	0	0	0	0	0	0	0	0	0	0	0	0	0	0	0	0	0	0	0	0	0	0
258	54A	1	A10	2	1	0	0	0	0	1	1	0	0	0	1	0	1	1	1	0	1	0	1	1	1	0	1	1	1	1	0	0	1	1	0	1	0	1	1	0	1	1	1	1	1	0	0	0
259	55B	1	B9	2	0	0	0	0	0	1	0	0	2	1	0	0	0	0	3	0	0	0	1	1	1	0	0	0	0	0	1	0	0	2	0	0	0	0	0	0	0	0	0	0	0	0	0	0
260	56B	1	B10	2	1	1	1	1	0	1	1	1	1	1	1	1	1	1	1	1	1	1	1	1	1	1	1	1	1	1	1	1	1	1	1	1	1	1	1	1	1	1	1	1	1	1	1	1
261	56C	1	C9	2	1	1	1	3	1	1	1	1	1	0	0	1	3	1	1	1	1	1	1	1	1	1	1	1	1	1	1	1	1	1	1	1	1	1	1	1	1	1	1	1	1	1	1	1
262	57E	1	C10	2	0	0	0	0	0	0	0	0	0	0	0	0	0	0	0	0	0	0	2	0	1	0	0	0	0	0	0	1	0	0	0	0	0	0	1	0	0	0	0	0	0	0	0	0
263	58A	1	D9	2	1	1	1	1	0	1	1	1	1	0	1	0	3	1	1	1	1	1	1	1	1	1	1	1	1	1	1	1	1	1	1	1	1	1	1	1	1	1	1	1	1	1	1	1
264	58D	1	D10	2	1	1	1	1	0	1	1	1	1	1	1	1	1	0	0	0	0	0	0	1	1	0	1	0	1	1	1	1	1	0	0	1	0	1	2	1	2	0	0	0	1	1	3	1
265	59A	1	E9	2	1	1	1	1	0	1	1	3	1	1	1	1	1	1	1	1	0	1	1	1	1	0	1	1	0	1	1	1	1	0	1	0	1	1	1	1	1	1	1	1	1	1	1	0
266	59B	1	E10	2	0	1	0	0	0	0	0	1	1	0	1	0	0	0	0	1	0	1	1	1	1	0	1	0	0	0	0	0	1	0	0	0	0	0	1	0	0	3	0	0	3	0	0	0
267	59D	1	F9	2	1	1	1	1	1	1	1	1	3	1	1	1	1	1	1	1	1	1	1	1	1	1	1	1	1	1	1	1	1	1	1	1	1	1	1	1	1	1	1	1	1	1	1	1
268	60B	1	F10	2	0	0	0	0	0	1	1	0	0	0	0	1	1	1	0	0	0	0	1	1	1	0	0	0	0	0	1	1	1	1	1	0	1	0	2	1	1	1	1	1	1	0	3	1
269	60C	1	G9	2	1	3	1	0	0	1	1	0	1	0	0	0	3	3	1	1	1	0	1	1	1	0	0	0	0	1	1	0	0	1	0	1	0	0	1	3	1	2	1	1	1	1	1	1
270	60E	1	G10	2	0	0	0	1	0	0	0	1	1	1	1	1	1	1	0	1	1	1	1	1	1	1	0	0	0	1	1	1	0	0	1	1	1	1	0	0	1	0	1	1	1	1	1	1
271	61A	1	H9	2	1	1	1	1	1	1	1	0	0	0	0	0	1	1	0	1	1	0	1	1	1	0	0	2	0	1	1	0	0	1	0	1	0	0	0	1	1	0	0	1	0	1	0	0
272	62B	1	H10	2	1	1	1	1	1	1	0	1	3	1	1	0	1	0	1	1	0	0	0	2	1	2	1	1	1	1	1	1	0	1	1	1	1	1	1	3	1	1	1	1	1	0	0	1
273	63A	1	A11	2	0	0	0	1	0	0	1	0	0	1	1	1	1	1	1	1	0	1	1	1	1	1	1	1	0	0	1	1	1	1	1	1	1	1	1	1	1	1	1	1	1	0	1	0
274	63C	1	A12	2	0	0	1	0	0	0	0	1	0	0	0	0	0	0	0	3	0	0	1	1	1	0	0	0	0	0	1	1	0	0	1	0	0	1	1	0	1	1	0	1	1	0	1	0
275	63D	1	B11	2	0	0	1	0	0	0	0	1	0	0	0	0	0	0	0	0	1	0	1	1	1	0	0	0	0	0	1	1	0	0	1	0	0	1	0	0	1	1	0	1	1	0	0	1
276	65A	1	B12	2	0	0	0	0	0	0	1	0	0	0	0	0	0	0	0	1	0	0	1	2	0	0	0	0	0	0	3	1	1	0	0	0	0	0	1	0	0	0	0	1	1	0	1	2
277	66B	1	C11	2	0	1	1	3	0	1	0	1	0	3	0	0	0	0	0	0	0	0	1	1	1	0	0	0	0	0	1	1	1	1	1	1	1	0	1	3	0	0	1	0	0	0	0	0
278	67D	1	C12	2	0	2	1	0	0	0	0	1	0	1	0	0	0	0	0	0	1	0	1	1	1	0	0	1	0	0	1	1	0	0	1	0	0	0	1	1	1	0	1	1	1	1	0	1
279	68A	1	D11	2	1	1	1	3	0	0	1	0	0	1	1	1	1	1	0	0	1	0	1	1	1	0	0	1	1	1	1	1	1	0	1	1	1	1	1	0	1	1	1	1	0	0	3	0
280	68C	1	D12	2	1	1	1	1	2	1	1	1	1	1	1	1	1	1	1	1	1	1	1	1	1	1	1	1	1	1	1	1	1	1	1	1	1	1	1	1	1	1	1	1	1	1	1	1
281	71A	1	E11	2	0	1	1	0	1	0	0	1	1	1	1	1	1	1	1	1	1	1	1	1	1	1	1	1	1	0	1	1	1	1	1	1	1	1	2	3	1	1	1	1	1	0	1	0
282	71B	1	E12	2	0	0	0	0	0	0	1	0	1	0	0	0	0	0	0	0	0	0	0	0	1	0	0	0	0	0	0	0	1	0	0	1	0	0	1	3	0	0	0	1	0	1	1	0
283	72A	1	F11	2	0	0	0	0	0	2	0	0	0	1	1	1	0	1	0	0	0	1	1	1	1	0	0	0	0	0	1	0	1	0	1	1	0	0	1	0	0	0	1	1	1	0	1	0
284	72C	1	F12	2	1	0	0	0	0	0	1	1	0	0	0	0	1	1	0	0	0	1	1	1	1	0	0	1	1	0	1	1	0	0	0	1	1	1	1	1	1	0	1	1	0	1	1	1
285	73A	1	G11	2	1	0	0	0	0	0	1	0	1	0	0	0	3	0	0	3	2	1	1	0	1	0	1	0	1	0	1	0	1	0	0	1	1	2	1	1	2	1	1	1	0	0	0	0
286	75A	1	G12	2	0	1	1	1	0	1	0	0	0	1	1	0	0	0	1	0	0	1	0	1	1	1	0	0	1	0	1	0	0	0	0	0	1	0	1	0	0	0	1	0	1	0	0	1
287	76A	1	H11	2	0	0	0	0	0	0	0	1	1	1	1	1	1	0	0	1	0	1	1	2	2	0	0	1	1	0	1	1	1	1	1	1	0	1	1	0	1	1	1	1	1	1	1	1
288	77C	1	H12	2	0	1	0	0	0	1	1	0	0	0	0	0	1	0	0	1	1	0	0	1	1	0	1	0	0	0	1	0	1	1	1	1	0	1	1	1	1	1	0	0	1	1	1	1
289	1B	2	A1	2	1	1	1	3	2	0	1	3	1	1	1	3	1	1	3	3	1	1	1	1	1	1	1	1	3	1	1	1	0	1	1	1	3	1	1	1	1	1	1	1	1	1	1	1
290	1F	2	A2	2	0	0	0	0	0	0	0	0	0	0	0	0	2	0	0	0	0	0	0	0	1	0	0	0	0	0	1	1	0	1	1	0	0	0	1	0	0	1	0	1	0	0	0	0
291	2A	2	B1	2	1	3	1	0	1	1	1	1	1	1	1	3	3	3	3	3	1	1	3	0	1	0	3	1	0	1	1	1	1	1	1	1	1	1	1	1	1	1	1	1	3	1	1	1
292	2B	2	B2	2	1	0	0	0	0	1	0	1	1	1	1	0	1	3	3	1	1	0	0	1	2	3	0	1	0	0	1	1	1	0	1	1	1	1	2	1	1	1	1	1	3	0	0	0
293	7C	2	C1	2	1	0	1	0	0	0	1	0	0	1	1	1	3	0	0	0	1	0	3	1	1	3	0	3	0	0	1	0	0	0	1	0	1	1	1	1	1	0	1	1	3	1	1	2
294	8A	2	C2	2	1	3	1	0	0	0	1	0	0	3	3	0	0	3	0	1	1	0	0	0	1	0	0	2	0	0	1	1	1	1	1	1	1	0	1	3	1	1	1	0	0	0	1	0
295	8C	2	D1	2	0	0	0	0	0	3	0	0	0	2	3	0	3	3	0	0	0	1	0	1	2	0	0	1	0	0	1	1	1	1	1	1	3	1	1	0	1	1	1	1	0	1	3	0
296	9B	2	D2	2	1	0	0	0	0	1	1	1	1	0	0	1	0	3	1	1	1	1	0	1	1	3	1	2	0	0	1	0	1	0	0	0	1	1	1	0	1	1	0	1	0	0	0	0
297	9C	2	E1	2	0	3	1	0	0	1	0	1	0	0	0	0	0	3	0	0	0	0	1	3	1	0	0	0	0	0	1	0	1	1	0	1	0	1	1	0	1	1	1	1	1	0	1	1
298	9D	2	E2	2	1	0	0	0	1	0	0	1	1	0	0	1	1	0	0	1	0	0	0	1	1	0	0	0	3	0	0	0	0	0	1	0	0	0	1	0	1	0	1	1	1	1	1	1
299	10C	2	F1	2	0	0	0	0	1	0	0	0	0	0	0	0	0	3	0	0	0	0	0	0	1	0	3	2	0	0	1	0	0	2	0	1	1	0	1	0	0	0	3	0	0	0	0	0
300	11B	2	F2	2	0	3	1	0	0	1	1	1	1	3	1	1	0	0	0	3	1	0	2	1	1	0	3	1	0	1	1	1	1	1	1	1	1	1	1	1	1	1	1	1	0	1	1	1
301	12A	2	G1	2	1	1	1	3	0	1	1	1	1	1	1	0	3	1	1	3	0	1	1	1	1	0	3	1	3	0	1	0	1	0	1	1	0	1	0	1	1	1	1	0	1	1	1	1
302	12B	2	G2	2	1	3	1	0	1	1	1	1	1	1	1	3	0	3	3	3	1	1	0	1	2	3	3	1	0	1	1	1	1	1	1	1	1	1	1	3	1	1	1	1	1	1	1	1
303	12C	2	H1	2	1	3	1	0	1	0	1	1	1	1	1	3	3	0	0	3	1	1	1	0	1	1	0	1	3	3	3	1	1	1	1	1	3	1	1	3	1	1	1	1	1	2	3	1
304	A23	2	H2	2	0	0	0	0	0	0	0	0	0	0	0	0	0	0	0	0	0	0	0	0	0	0	0	0	0	0	0	0	0	0	0	0	0	0	3	0	0	0	0	0	0	0	0	0
305	12D	2	A3	2	0	2	0	0	0	0	0	0	1	0	0	0	1	3	0	0	1	0	1	1	1	0	0	1	1	3	1	1	3	1	2	0	1	1	1	1	1	1	1	2	0	0	1	0
306	13E	2	A4	2	0	0	0	0	2	1	1	1	1	1	1	0	0	3	1	1	1	1	1	0	1	0	0	3	3	1	0	1	1	0	2	1	1	2	1	1	1	1	1	1	3	1	1	0
307	13G	2	B3	2	0	3	1	3	0	0	0	1	1	0	0	0	0	0	0	0	1	0	2	0	1	1	0	2	0	0	1	1	0	0	2	1	0	0	1	1	1	1	1	0	0	1	1	2
308	18B	2	B4	2	0	0	0	0	0	0	0	0	0	3	1	0	0	0	0	0	0	0	0	2	1	0	0	0	0	0	1	1	0	2	0	0	0	0	0	0	0	0	3	0	0	0	0	0
309	15A	2	C3	2	3	3	1	0	2	1	1	1	1	1	1	3	3	3	3	3	1	0	1	1	2	1	3	1	3	1	1	1	1	1	1	1	1	1	1	1	1	1	1	1	1	1	1	1
310	19C	2	C4	2	1	0	0	0	0	1	1	1	1	1	1	1	3	1	3	3	1	1	2	1	1	1	1	1	0	1	1	1	1	1	1	1	1	1	1	1	1	1	1	1	1	1	1	0
311	19A	2	D3	2	3	0	0	0	0	1	0	0	0	3	0	0	3	1	1	0	0	0	0	0	2	0	1	2	0	0	0	0	1	0	0	1	1	1	1	0	2	1	1	0	3	0	0	0
312	19F	2	D4	2	2	0	0	0	2	0	1	1	1	0	1	0	0	0	0	0	3	3	1	1	1	1	1	3	0	1	2	1	2	1	1	1	1	0	1	3	1	1	1	1	3	1	1	1
313	19E	2	E3	2	1	3	1	0	2	0	1	1	1	0	0	3	1	3	3	0	1	1	1	1	2	0	1	1	3	1	1	1	1	1	1	1	1	1	1	1	1	1	0	1	0	1	1	1
314	20F	2	E4	2	0	0	0	0	1	1	1	1	2	0	0	1	0	0	0	3	0	1	1	1	2	1	1	1	3	0	1	1	1	1	1	1	1	1	1	1	1	1	1	1	1	1	1	1
315	20E	2	F3	2	1	0	0	0	0	0	0	0	0	1	1	1	3	0	0	0	3	0	0	3	1	0	0	0	0	0	0	0	1	2	1	1	0	0	1	3	1	1	0	1	1	1	1	1
316	21C	2	F4	2	1	0	1	3	0	0	1	1	1	0	1	1	3	3	0	0	0	1	1	1	1	3	2	2	0	1	1	1	1	1	1	1	1	1	1	0	1	1	1	1	1	1	1	1
317	21B	2	G3	2	1	3	1	3	2	1	1	1	1	1	1	1	3	3	3	3	1	1	1	1	1	1	3	1	3	3	1	1	1	1	1	1	1	1	1	1	1	1	1	1	1	1	1	1
318	21F	2	G4	2	1	0	1	0	0	0	0	1	1	3	0	1	1	1	1	3	1	1	1	0	1	0	1	3	0	0	1	0	1	0	1	1	0	0	0	0	1	1	1	1	1	0	1	1
319	21E	2	H3	2	1	3	0	0	0	1	1	1	1	1	1	3	1	1	1	3	1	1	1	1	1	1	1	3	3	1	1	1	1	1	1	1	1	1	1	1	1	1	1	1	1	1	1	1
320	CDR3	2	H4	2	1	1	1	1	1	1	1	1	1	1	1	1	1	1	1	1	1	1	1	1	1	1	1	1	1	1	1	1	1	1	1	1	1	1	1	1	1	1	1	1	1	1	1	1
321	22E	2	A5	2	1	1	1	0	1	0	0	0	1	0	0	3	1	1	1	0	0	0	0	0	1	1	1	1	1	0	1	0	0	1	2	0	0	0	1	0	1	1	1	1	0	1	1	0
322	22F	2	A6	2	0	0	0	0	0	0	0	0	2	1	0	1	1	0	0	0	0	0	0	0	1	0	0	0	0	0	0	0	0	0	0	0	0	0	1	0	0	0	0	1	3	0	1	0
323	23A	2	B5	2	1	3	3	0	0	1	1	3	2	1	1	0	3	0	0	1	3	1	3	3	1	1	3	3	3	0	1	1	2	1	1	1	1	1	1	3	1	1	1	1	3	1	3	1
324	23C	2	B6	2	1	0	1	0	0	0	0	0	0	0	0	0	1	0	0	1	0	1	3	0	1	0	1	1	3	1	0	1	0	1	1	1	0	0	1	1	1	1	3	1	0	0	0	0
325	23D	2	C5	2	0	0	0	0	0	1	1	1	1	1	0	1	3	3	0	0	1	0	0	1	1	0	3	1	0	1	1	1	0	0	1	1	1	1	1	1	1	0	1	0	0	1	1	0
326	24A	2	C6	2	0	3	1	3	0	1	1	1	1	1	1	1	3	1	3	1	1	0	3	1	1	1	1	1	1	1	1	1	1	1	1	1	1	1	1	1	1	1	1	1	3	1	1	1
327	24B	2	D5	2	0	0	0	0	0	1	0	1	1	0	1	1	3	3	3	3	2	0	3	1	1	1	0	0	3	0	0	1	1	1	1	1	0	0	1	1	1	1	1	1	3	1	3	1
328	24C	2	D6	2	1	3	1	3	0	1	1	0	0	1	1	1	0	3	3	3	1	1	3	0	1	0	1	0	1	1	1	1	1	1	1	1	1	1	1	1	1	1	1	1	3	1	1	0
329	24E	2	E5	2	1	3	1	3	1	3	1	1	1	1	1	0	1	3	1	1	1	1	3	0	1	1	0	1	3	0	0	1	1	1	1	1	0	1	1	1	1	0	1	1	3	1	1	1
330	25A	2	E6	2	0	0	3	3	0	0	1	0	1	3	2	3	0	3	1	3	0	1	1	1	1	0	1	1	0	1	1	0	1	1	1	1	1	1	1	0	1	1	1	1	0	0	1	0
331	35A	2	F5	2	0	0	0	0	0	0	0	0	0	0	0	0	0	0	3	1	0	1	1	0	1	0	1	3	0	1	0	1	0	0	1	0	1	1	3	1	1	1	1	0	0	1	1	1
332	41B	2	F6	2	1	0	3	0	1	1	1	1	1	1	1	3	0	0	0	3	1	0	3	1	1	3	1	1	3	3	1	1	1	1	1	1	1	1	1	1	1	1	1	1	1	1	1	1
333	42B	2	G5	2	0	0	0	0	0	1	1	1	1	0	1	1	1	1	1	0	0	1	3	1	1	0	1	1	1	0	0	1	1	1	1	1	1	1	1	3	1	1	1	1	1	1	1	1
334	43A	2	G6	2	0	0	0	0	0	0	0	0	0	0	1	0	0	0	0	0	0	0	3	1	1	0	0	0	0	3	1	0	0	0	3	0	0	0	3	0	1	1	0	1	0	0	0	0
335	43B	2	H5	2	3	1	1	3	1	1	1	1	1	1	1	1	1	1	1	3	1	0	3	0	1	0	0	1	0	1	1	0	1	0	1	1	3	1	1	1	1	1	1	1	3	1	1	1
336	43C	2	H6	2	1	1	1	3	0	1	0	0	1	0	1	0	0	1	1	3	0	0	0	1	1	0	0	0	1	1	1	1	1	1	1	1	0	1	1	1	1	0	1	0	3	1	0	0
337	44B	2	A7	2	1	0	0	0	1	0	0	0	0	3	0	3	1	1	3	0	0	1	3	1	1	0	0	1	3	1	0	1	1	1	0	0	0	1	0	1	0	0	0	0	1	1	1	1
338	45B	2	A8	2	1	1	1	3	0	2	1	1	1	3	1	1	1	1	0	1	1	1	1	1	1	1	1	1	3	1	1	1	1	1	1	1	1	1	1	1	1	1	1	1	1	1	1	1
339	45C	2	B7	2	3	0	0	0	1	0	1	0	0	1	1	0	3	0	3	3	0	3	1	3	1	0	0	1	3	0	1	1	2	1	1	1	0	1	1	3	1	1	1	1	0	0	0	0
340	45D	2	B8	2	1	1	0	3	0	1	1	0	0	0	0	0	0	1	0	0	0	0	0	0	1	0	0	0	0	0	0	0	1	0	1	1	1	1	0	1	1	1	1	1	0	0	0	0
341	45H	2	C7	2	0	0	0	0	0	0	0	0	0	0	0	0	0	0	0	0	0	0	3	0	2	0	0	0	0	0	0	0	0	0	0	0	0	0	0	0	0	0	3	0	0	0	1	0
342	46A	2	C8	2	0	0	0	0	0	1	1	0	0	1	0	1	0	1	0	3	3	1	1	1	1	0	1	0	3	0	1	1	3	1	1	1	0	0	1	1	0	0	2	1	0	0	0	0
343	46D	2	D7	2	0	0	0	0	0	0	0	0	1	0	0	0	0	0	0	0	0	1	0	3	1	0	0	0	0	0	0	0	0	0	0	0	0	1	1	0	1	0	1	0	1	2	3	0
344	47A	2	D8	2	1	1	1	3	1	0	1	1	1	1	1	3	3	0	0	0	3	1	1	1	1	1	3	1	0	1	1	3	1	1	1	0	1	1	1	0	1	1	1	1	3	1	1	0
345	47B	2	E7	2	1	3	1	0	1	1	0	1	1	1	1	0	3	0	0	0	0	0	0	0	1	0	1	1	0	0	0	0	1	1	1	1	1	0	0	1	2	0	1	0	0	1	1	0
346	48A	2	E8	2	0	3	1	0	0	0	1	0	0	0	1	3	0	0	1	3	3	1	3	1	2	0	1	0	0	0	1	1	1	0	0	1	1	0	1	1	1	1	3	1	3	1	1	1
347	48C	2	F7	2	0	0	0	0	0	0	0	0	0	0	0	0	0	0	0	0	0	0	1	0	0	0	0	1	0	0	1	0	1	0	0	0	0	1	1	0	0	0	1	1	0	0	1	0
348	48D	2	F8	2	0	1	1	3	1	1	1	0	0	0	0	1	1	1	0	1	0	0	0	0	1	1	1	1	0	0	0	1	1	1	1	1	0	1	0	1	1	1	1	1	3	1	1	1
349	48H	2	G7	2	0	0	0	0	0	0	0	0	0	0	1	0	0	0	0	0	0	0	3	1	2	0	0	0	0	0	0	0	1	0	0	1	1	1	1	1	1	0	0	0	0	0	0	0
350	49A	2	G8	2	1	0	0	0	0	0	0	0	2	0	0	0	0	0	0	0	0	0	0	3	2	0	1	1	0	0	1	0	1	0	0	1	0	0	1	0	1	1	1	0	0	2	3	0
351	49E	2	H7	2	1	0	1	0	0	0	1	1	1	0	0	3	0	1	3	3	3	3	1	1	1	3	1	1	3	0	1	1	1	1	1	1	3	1	1	1	1	1	1	1	0	1	1	1
352	50A	2	H8	2	1	0	0	0	0	0	1	1	1	0	0	0	3	0	0	0	0	1	1	1	1	1	0	1	3	0	1	0	1	1	0	1	1	0	0	0	1	1	1	0	0	0	1	1
353	50C	2	A9	2	1	0	0	0	1	0	0	1	1	1	1	0	1	3	0	0	0	1	1	0	1	0	1	0	3	1	1	1	1	1	0	1	1	0	1	3	1	1	1	1	3	1	1	1
354	52A	2	A10	2	1	1	0	1	0	0	0	0	1	1	1	0	0	3	0	0	0	0	3	0	1	0	1	0	3	1	1	0	1	1	1	1	3	1	1	0	1	1	1	1	1	0	0	0
355	52B	2	B9	2	1	0	1	3	0	0	1	0	1	0	0	3	1	3	3	0	0	1	1	1	1	0	1	1	3	0	1	1	1	0	1	0	3	1	1	1	1	1	1	1	3	0	1	1
356	53A	2	B10	2	1	1	1	3	0	1	1	1	1	1	1	1	1	3	3	3	1	1	1	1	1	1	1	1	1	1	1	1	1	1	1	1	1	1	1	1	1	1	1	1	1	1	1	1
357	54B	2	C9	2	3	1	1	3	0	0	0	1	1	1	1	3	3	1	0	1	0	1	3	1	2	1	1	0	0	1	1	0	1	1	1	1	1	1	1	0	1	1	1	1	0	1	1	0
358	54C	2	C10	2	0	1	1	3	0	1	1	0	2	1	1	3	1	3	1	1	1	0	0	1	2	0	1	1	0	1	1	2	1	1	1	1	3	1	1	3	0	3	1	1	3	2	0	0
359	54D	2	D9	2	0	0	0	0	0	0	1	0	0	1	0	0	3	3	0	0	0	0	3	1	1	0	0	0	0	1	1	1	1	0	0	0	1	0	0	0	1	1	1	1	0	0	0	0
360	55A	2	D10	2	3	0	1	0	0	2	1	3	0	0	1	3	1	3	0	0	0	1	3	1	1	1	2	1	3	1	0	1	2	1	1	1	1	0	1	3	1	1	1	1	3	2	1	1
361	55C	2	E9	2	1	3	1	3	2	0	1	1	1	1	1	1	1	3	1	0	1	1	3	1	1	1	1	1	1	1	1	1	1	1	1	1	1	1	1	3	1	1	1	1	1	1	1	1
362	56D	2	E10	2	0	0	0	0	0	0	0	1	1	0	1	1	1	1	1	0	0	1	1	3	1	1	0	1	1	0	1	0	0	1	1	0	1	1	2	0	1	1	1	1	0	0	0	0
363	57A	2	F9	2	0	0	1	3	1	1	1	3	0	0	0	0	1	0	0	1	1	1	0	0	1	1	1	0	1	1	1	0	1	1	1	0	1	0	1	0	1	1	1	1	0	1	1	1
364	58B	2	F10	2	1	0	0	0	0	0	1	0	0	1	1	3	3	0	0	1	1	1	3	0	1	0	0	1	0	1	1	1	1	1	1	3	1	0	1	1	1	1	3	1	1	0	1	1
365	58C	2	G9	2	1	0	1	3	1	1	1	3	0	1	1	3	3	1	0	1	0	1	3	1	1	0	2	1	3	1	1	1	1	1	1	1	3	1	1	1	1	1	1	1	1	0	1	1
366	61C	2	G10	2	1	0	0	0	0	0	0	0	1	2	1	0	0	0	0	0	0	1	3	3	1	0	0	0	0	0	0	0	2	0	0	1	0	0	0	0	0	0	0	0	0	0	3	1
367	61E	2	H9	2	1	1	1	1	0	1	0	1	1	1	1	3	0	3	3	0	0	1	3	1	1	0	1	1	0	1	0	1	1	1	1	1	1	1	0	0	1	3	1	1	3	1	1	1
368	water	2	H10	2	0	0	0	0	0	0	0	0	0	0	0	0	0	0	0	0	0	0	0	0	0	0	0	0	0	0	0	0	0	0	0	0	0	0	0	0	0	0	0	0	0	0	0	0
369	62C	2	A11	2	1	0	1	0	0	0	0	1	0	1	1	3	1	0	0	0	2	0	0	1	1	1	0	1	1	1	0	1	1	1	1	1	1	1	1	1	1	1	1	1	1	1	1	1
370	63E	2	A12	2	0	1	1	1	1	1	1	0	0	3	0	1	1	1	1	0	1	1	1	0	2	0	2	0	0	0	1	0	1	0	1	1	1	0	1	0	0	0	1	2	1	1	1	1
371	65C	2	B11	2	0	0	0	3	0	1	1	3	1	0	1	3	1	3	0	3	1	1	1	1	1	0	1	1	3	1	1	1	1	1	1	1	1	1	1	1	1	1	1	1	3	1	1	1
372	65F	2	B12	2	0	0	0	0	0	0	1	0	1	0	0	0	1	3	0	0	1	1	0	1	1	0	1	1	3	0	1	1	0	1	1	0	1	0	1	0	1	0	1	1	1	1	1	1
373	65G	2	C11	2	3	0	0	0	0	0	0	1	0	0	0	1	3	0	0	0	0	3	0	1	1	0	0	1	0	0	0	0	0	1	1	1	1	1	1	1	1	1	0	0	1	1	1	1
374	66C	2	C12	2	1	1	1	3	1	1	1	1	1	3	1	3	0	3	1	3	0	0	0	0	1	1	1	1	1	0	1	0	0	0	1	1	0	0	1	0	1	1	1	1	1	0	1	1
375	68B	2	D11	2	0	0	0	3	0	1	1	0	0	1	1	0	3	0	0	3	1	0	3	1	1	1	3	0	3	0	1	1	0	1	1	1	1	1	1	0	1	1	1	1	0	0	3	0
376	72B	2	D12	2	1	0	0	0	0	0	1	1	1	0	0	1	3	3	0	0	0	1	1	1	1	0	0	1	3	0	1	1	0	0	0	1	1	1	1	1	1	0	1	1	0	1	1	1
377	73B	2	E11	2	1	1	1	3	0	1	1	0	0	0	0	1	1	3	1	0	0	0	0	1	1	1	1	1	0	1	0	1	1	0	1	1	1	1	1	0	1	1	1	1	1	1	1	1
378	73C	2	E12	2	3	0	0	3	1	1	0	3	1	1	1	1	3	0	0	3	1	0	1	3	1	0	1	3	3	1	1	1	3	1	0	1	1	1	1	3	1	1	1	1	0	2	0	0
379	74A	2	F11	2	0	0	0	0	0	0	0	2	0	0	0	0	1	0	0	0	1	0	1	0	1	0	0	0	3	1	1	0	0	1	2	1	0	1	1	0	0	1	3	1	0	0	0	0
380	74B	2	F12	2	0	2	1	3	0	0	1	1	1	3	1	3	1	3	0	3	0	1	1	1	1	1	1	0	3	1	1	1	1	1	1	1	1	1	1	1	1	1	1	1	0	1	1	1
381	74C	2	G11	2	0	1	1	1	1	1	1	1	0	1	1	0	1	1	1	1	0	1	1	1	1	0	1	0	1	1	1	0	1	1	0	0	1	0	1	0	0	0	0	1	1	0	0	0
382	76D	2	G12	2	1	0	0	0	0	0	0	0	0	0	0	0	0	0	0	0	0	1	1	0	0	1	0	0	0	0	1	0	1	0	0	0	0	0	0	0	0	0	1	1	0	0	0	1
383	77A	2	H11	2	0	0	0	0	1	0	1	0	0	0	0	0	1	0	0	3	0	0	0	0	1	2	1	0	0	0	0	0	1	1	2	1	1	0	1	1	1	1	0	2	0	1	1	1
384	78A	2	H12	2	0	1	1	0	0	0	0	0	0	0	1	0	0	0	0	0	0	0	0	0	0	0	0	0	0	0	1	0	0	0	0	0	0	0	0	0	0	0	3	0	0	0	0	0

## Sheet: 15000RAD-Hybrid Screening
Dromedary Radiation Hybrids' Screening (15000RAD)
S.No	Clone ID	Plate No.	Well No.	No. Screening	CDRH1	CDRH2	CDRH3	CDRH4	CDRH5	CDRH6	CDRH8	CDRH9	CDRH10	CDRH12	CDRH13	CDRH14	CDRH16	CDRH17	CDRH18	CDRH19	CDRH20	CDRH21	CDRH22	CDRH23	CDRH24	CDRH25	CDRH26	CDRH27	CDRH28	CDRH29	CDRH30	CDRH32	CDRH33	CDRH35	CDRH36	CDRH37	CDRH38	CDRH39	CDRH40	CDRH41	CDRH42	CDRH43	CDRH44	CDRH45	CDRH46	CDRH47	CDRH48	CDRH49	CDRH50
					GG_797	KCNIP4	AFM	VOLP10	GG_905	GNAQ	CSNK1G1	CMS121	GG_1484	CMS13	CYP2S1	CMS15	LDB3	PRKG1	KITL	HEYL	CMS9	GG_435	PAIP2B	JMJD6	MITF	VAPB	GNL1	KLHDC9	GG_1032	KISS1	GG_984	GG_1030	CMS25	IL1A	RALYL	Ignuc681	GATA4	GNB1L	HTR3B	VOLP32	GG_498	CREM	Sc395	ATP6AP1	GG_1083	ZXDA	VOLP67	TR4520	TR5720
1	CDR-2 10E6	3	A1	1	1	1	1	1	1	1	1	1	1	1	1	1	1	1	1	1	1	1	1	1	1	1	1	1	1	1	1	1	1	1	1	1	1	1	1	1	1	1	1	1	1	1	1	1	1
2	A23 10E6	3	A2	1	0	0	0	0	0	0	0	0	0	0	0	0	0	0	0	0	0	0	0	0	0	0	0	0	0	0	3	0	0	0	0	0	0	0	0	3	0	0	0	0	0	0	0	0	0
3	4E	3	B1	1	1	0	1	0	0	1	1	0	1	1	1	0	0	0	0	0	0	1	0	1	0	0	1	1	1	1	1	1	1	1	0	0	1	1	1	1	1	1	0	0	0	0	0	0	0
4	5B	3	B2	1	1	0	3	0	2	0	1	0	1	1	1	1	0	0	2	0	0	0	1	1	3	0	0	1	0	0	0	1	1	0	1	1	2	2	1	1	1	1	0	0	0	0	0	1	1
5	16D	3	C1	1	1	0	0	0	0	3	1	0	0	1	3	0	0	3	1	0	0	0	0	1	0	0	2	1	0	1	1	1	1	2	1	1	2	1	2	1	1	1	1	3	0	0	0	0	0
6	16E	3	C2	1	1	0	0	0	1	1	1	1	0	0	0	1	0	1	2	1	1	2	1	1	0	0	0	1	0	1	1	1	0	1	1	0	2	1	1	1	1	1	1	3	0	3	1	1	0
7	21B	3	D1	1	0	0	0	0	0	0	1	0	2	1	0	0	0	0	0	0	0	2	0	1	0	0	0	0	0	1	1	1	0	2	1	0	1	1	1	1	1	1	1	1	0	0	0	3	3
8	23A	3	D2	1	1	1	1	1	0	0	1	0	0	1	1	1	3	3	1	1	1	1	1	1	0	1	1	1	0	1	1	1	0	1	1	1	1	1	1	1	1	1	1	1	0	1	2	1	1
9	32A	3	E1	1	1	0	0	0	0	1	1	0	1	1	0	2	1	0	0	0	0	1	1	1	0	0	1	0	0	1	1	1	1	1	1	0	1	1	1	1	1	1	1	1	1	1	0	1	1
10	35A	3	E2	1	1	0	3	3	0	0	1	1	0	1	3	1	0	1	0	1	2	1	2	1	3	0	2	1	1	1	1	0	1	1	1	0	1	1	1	1	1	1	1	3	0	1	0	1	0
11	45D	3	F1	1	0	0	0	0	0	0	0	0	0	0	1	1	1	0	0	0	1	0	0	1	3	0	1	0	0	1	0	0	0	0	0	0	0	1	1	0	0	0	0	0	0	0	0	0	0
12	48A	3	F2	1	0	0	0	0	0	0	0	0	0	0	0	0	0	2	0	0	0	1	1	1	0	0	0	0	0	1	1	0	0	0	0	2	1	1	0	1	0	0	1	0	0	1	0	0	0
13	58B	3	G1	1	1	1	1	1	1	1	1	1	1	1	1	1	0	1	1	1	1	1	1	1	0	1	1	1	1	1	1	0	1	1	1	0	1	1	1	1	1	1	1	1	1	1	1	1	1
14	59B	3	G2	1	0	0	0	0	0	0	0	0	0	0	0	0	0	1	0	0	2	0	0	1	0	0	0	0	2	1	0	0	0	0	0	0	0	0	2	0	1	1	1	0	0	1	0	0	0
15	68B	3	H1	1	1	0	0	0	0	0	1	0	0	1	1	0	0	1	1	0	0	1	2	1	3	0	0	1	1	1	1	1	0	1	1	0	1	2	0	1	1	1	1	0	0	3	0	0	0
16	70C	3	H2	1	0	0	0	0	0	0	0	0	0	0	0	0	0	0	0	0	0	0	0	0	0	0	0	0	0	1	0	0	0	0	0	0	1	0	1	0	0	1	1	0	0	0	0	0	0
17	water	3	A3	1	0	0	0	0	0	0	0	0	0	0	0	0	0	0	0	0	0	0	0	0	0	0	0	0	0	0	0	0	0	0	0	0	0	0	0	0	0	0	0	0	0	0	0	0	0
18	1A	3	A4	1	1	1	1	1	1	1	1	0	1	1	1	1	1	1	1	1	1	1	1	1	1	1	1	1	1	1	1	0	1	1	0	1	1	1	0	1	1	1	1	1	1	1	1	1	1
19	5C	3	B3	1	0	0	0	0	0	0	1	1	0	1	1	1	1	1	0	0	0	0	2	1	0	0	0	0	0	1	0	0	0	1	1	0	0	1	0	0	1	0	1	1	0	0	0	0	0
20	5D	3	B4	1	0	0	0	0	0	0	0	0	0	0	0	0	1	3	0	0	0	1	2	0	0	0	0	0	0	1	1	0	0	0	1	2	0	1	0	1	1	0	1	0	0	0	0	0	0
21	17A	3	C3	1	0	0	0	0	0	0	1	1	0	0	1	0	0	0	0	0	0	1	0	1	0	0	0	1	3	1	1	0	0	0	0	0	0	0	1	1	1	1	0	0	0	0	0	0	1
22	17B	3	C4	1	1	0	0	1	1	1	1	1	0	0	3	1	0	0	1	0	1	0	2	1	1	0	0	1	0	1	2	0	1	0	1	1	1	1	1	1	1	1	1	1	1	3	1	1	2
23	23B	3	D3	1	1	0	2	0	1	1	1	0	0	0	3	1	0	0	1	1	1	1	1	1	1	1	1	1	3	1	0	0	0	1	1	0	1	1	1	1	0	1	0	0	1	1	0	0	1
24	23D	3	D4	1	1	1	0	1	0	1	1	1	0	1	1	1	2	1	1	1	1	1	1	1	0	0	0	1	1	1	1	0	0	1	1	1	1	1	1	1	0	1	1	1	0	1	1	1	1
25	37A	3	E3	1	0	0	1	0	0	0	1	0	0	0	0	0	0	0	0	0	1	1	0	1	0	0	0	0	0	0	0	0	0	0	1	0	0	0	1	0	0	1	1	0	0	0	0	0	0
26	37C	3	E4	1	0	0	2	0	0	0	1	0	0	0	1	1	0	0	0	0	0	1	0	1	0	0	0	0	0	0	0	1	1	1	1	1	1	1	1	2	1	1	1	0	0	0	0	1	1
27	48C	3	F3	1	1	0	0	0	0	0	1	0	0	1	0	0	2	0	1	1	0	2	1	1	1	0	0	0	1	0	0	0	0	1	1	1	1	1	1	1	1	1	1	1	0	0	0	0	0
28	49B	3	F4	1	1	1	1	1	1	0	1	1	0	0	3	0	2	0	0	1	0	1	1	1	0	1	2	1	1	1	1	0	0	1	0	0	1	2	2	1	0	1	1	0	1	1	1	0	0
29	60B	3	G3	1	2	0	0	0	0	1	1	0	0	1	0	1	0	0	1	1	1	1	1	1	0	0	1	1	1	1	0	2	1	0	1	1	1	1	0	1	1	1	1	1	0	0	0	1	1
30	60D	3	G4	1	1	0	0	2	0	0	1	0	0	1	0	0	2	0	0	1	0	1	1	1	0	0	1	0	0	1	1	0	1	0	1	1	1	1	1	1	0	0	1	1	1	0	0	2	0
31	70E	3	H3	1	0	0	0	0	0	0	1	0	0	0	0	0	0	0	0	0	1	1	0	1	0	1	2	0	1	1	0	2	0	0	1	1	1	1	1	0	0	1	1	0	0	1	0	0	0
32	72C	3	H4	1	0	0	0	0	0	0	0	0	0	1	1	0	0	0	0	0	2	1	1	1	1	0	0	1	0	0	0	0	0	1	0	0	0	1	0	0	0	0	1	0	0	0	0	2	1
33	1D	3	A5	1	0	0	0	1	1	0	1	0	0	0	0	1	1	3	1	0	1	1	0	1	0	0	0	1	0	0	0	0	0	0	0	1	1	1	0	0	0	1	0	3	1	1	0	1	2
34	2E	3	A6	1	1	1	1	1	1	1	1	1	1	1	3	1	1	1	1	1	1	1	1	1	1	1	1	1	1	1	1	1	1	1	1	1	1	1	1	1	1	1	1	1	1	1	0	1	1
35	5E	3	B5	1	1	1	1	1	1	1	1	1	1	1	1	1	1	3	1	1	1	1	1	1	1	1	1	1	1	1	1	1	1	1	1	1	1	1	1	1	1	1	1	1	1	1	1	0	0
36	8A	3	B6	1	0	0	2	0	0	0	1	1	0	1	1	1	0	0	2	0	1	2	1	1	0	0	2	1	1	1	1	0	1	1	1	1	1	1	2	1	1	1	1	0	0	0	0	1	0
37	17E	3	C5	1	1	0	0	0	0	0	1	0	0	1	0	1	0	2	3	0	1	0	1	1	3	2	0	1	0	1	0	0	0	0	1	0	0	0	2	0	1	1	1	0	0	1	0	0	3
38	18A	3	C6	1	0	0	1	0	0	1	1	0	2	1	3	2	1	1	0	0	0	1	1	1	0	0	1	0	0	1	1	2	1	1	1	1	1	1	0	2	1	1	1	0	1	1	1	2	1
39	23E	3	D5	1	1	0	0	0	0	0	0	1	0	0	0	2	0	0	2	0	1	0	0	1	3	0	2	0	1	0	1	0	0	1	1	1	1	1	2	1	1	1	2	0	0	1	0	0	0
40	24B	3	D6	1	1	1	1	1	0	3	1	1	1	0	1	0	0	0	1	0	1	1	1	1	0	1	1	1	1	1	1	2	1	1	0	1	1	2	0	2	1	1	1	3	1	0	0	1	1
41	37D	3	E5	1	1	0	0	0	0	0	1	1	0	0	0	2	0	1	0	0	0	0	1	1	1	1	0	1	0	1	3	1	1	0	0	0	1	0	0	1	1	0	1	3	0	0	0	0	0
42	37E	3	E6	1	0	0	0	1	0	0	1	0	0	0	0	1	0	3	0	0	0	1	1	1	0	0	1	0	1	1	1	1	0	0	1	0	0	1	0	0	0	1	1	0	0	0	0	1	1
43	50C	3	F5	1	0	0	0	0	0	0	0	0	0	0	0	0	0	0	0	0	0	0	0	1	0	0	0	0	0	1	0	0	0	0	0	0	0	1	1	0	0	0	1	0	0	1	0	1	2
44	50D	3	F6	1	1	1	1	1	0	2	0	0	1	0	1	1	2	1	1	1	0	0	0	1	0	0	0	0	1	1	1	0	0	1	0	0	1	0	1	2	0	2	0	1	0	1	0	0	0
45	64B	3	G5	1	1	1	0	3	0	0	0	0	0	0	0	0	0	0	0	0	1	0	0	0	0	0	0	0	0	1	1	0	0	0	0	0	0	0	0	2	0	0	0	0	0	0	0	0	3
46	64C	3	G6	1	0	0	0	1	1	1	0	0	0	0	1	0	0	0	0	0	0	0	1	1	1	1	0	1	0	0	0	0	1	1	1	1	0	1	1	0	0	1	0	0	0	0	0	0	0
47	75A	3	H5	1	0	0	0	0	1	0	0	0	0	1	0	0	1	1	0	0	0	1	1	1	1	1	1	1	1	1	0	0	1	1	1	0	1	0	0	1	1	1	1	1	1	0	0	2	1
48	77A	3	H6	1	0	0	0	0	1	0	1	0	1	0	0	0	0	0	0	0	0	0	0	1	1	0	0	0	0	0	1	0	0	0	0	0	0	1	0	3	0	0	0	0	0	0	0	0	0
49	3B	3	A7	1	1	0	0	2	1	1	1	1	2	1	3	1	0	0	0	1	0	0	1	1	0	0	0	0	1	0	1	0	1	0	1	1	0	1	1	1	1	1	1	3	0	0	1	1	0
50	3E	3	A8	1	0	0	0	0	0	1	1	0	0	0	1	1	0	0	0	0	0	1	1	1	0	0	0	0	0	0	0	1	0	0	1	1	1	1	1	1	1	1	1	0	0	0	0	0	1
51	8B	3	B7	1	1	0	0	0	2	0	0	1	0	0	1	0	1	0	0	0	1	1	0	1	0	0	0	1	0	0	1	1	1	0	0	0	1	1	1	1	1	1	1	0	0	0	0	0	0
52	11C	3	B8	1	0	0	0	0	0	0	1	0	0	0	0	1	0	0	0	0	0	0	0	1	0	0	0	0	0	0	0	0	0	1	0	0	0	1	1	0	0	2	0	0	0	0	0	0	0
53	18C	3	C7	1	1	0	0	0	0	0	0	0	0	0	0	0	0	2	0	0	0	0	0	1	0	1	0	3	1	0	0	0	0	0	0	2	0	0	0	1	0	3	0	0	0	0	0	0	0
54	19E	3	C8	1	0	0	0	0	0	0	0	0	0	1	0	0	0	0	0	0	1	0	0	1	1	0	0	0	0	0	0	0	1	0	0	2	0	2	0	0	0	0	2	0	0	0	0	0	0
55	28A	3	D7	1	1	0	0	0	0	0	0	0	0	0	3	1	0	1	0	0	0	0	0	1	0	0	1	0	1	1	0	1	0	1	0	0	1	1	1	1	0	1	0	0	0	0	1	3	1
56	28D	3	D8	1	1	0	1	3	2	1	1	1	1	1	3	0	0	1	1	1	1	1	1	1	1	1	1	0	1	1	1	1	1	1	1	1	1	1	1	1	1	1	1	1	1	3	1	1	1
57	37F	3	E7	1	3	0	1	0	0	0	0	0	0	0	0	0	0	0	0	0	0	0	0	1	1	0	0	1	0	1	1	1	0	0	1	1	0	0	0	0	1	2	0	0	0	1	0	1	0
58	40C	3	E8	1	0	0	0	0	0	0	1	1	1	1	2	0	0	0	2	0	2	1	1	0	1	1	0	0	0	0	1	2	0	0	0	0	0	1	0	1	1	1	2	0	0	1	0	1	0
59	54A	3	F7	1	0	0	1	0	0	0	0	0	0	0	0	0	0	0	0	0	0	1	1	1	1	0	0	0	1	1	0	0	0	0	0	1	1	1	1	1	0	0	0	1	0	0	0	0	0
60	54E	3	F8	1	1	2	1	1	0	1	1	1	0	1	1	1	3	0	1	0	1	1	1	1	1	1	1	1	1	1	1	0	0	0	1	0	1	1	0	1	1	1	1	0	1	1	0	3	1
61	64D	3	G7	1	1	1	1	1	2	0	1	1	1	1	0	1	3	1	1	1	1	1	1	1	1	0	1	1	1	1	1	1	1	1	1	1	1	1	1	1	1	1	1	1	0	1	0	1	1
62	65A	3	G8	1	0	0	0	0	0	0	0	0	0	0	0	0	0	0	0	0	0	0	0	1	0	0	0	0	0	0	0	0	0	0	0	1	0	1	0	0	0	0	0	0	0	0	0	0	0
63	77B	3	H7	1	0	0	0	0	0	0	0	0	1	0	1	0	0	0	0	0	0	2	0	1	0	0	0	0	0	1	0	0	0	0	0	0	0	0	0	1	0	0	0	3	0	0	0	0	0
64	77D	3	H8	1	1	0	0	0	0	1	1	0	0	1	0	0	0	0	0	0	1	0	0	1	0	0	0	0	0	0	1	2	0	1	0	1	0	0	0	1	0	0	1	0	0	0	0	0	1
65	3G	3	A9	1	1	0	1	0	0	0	1	2	1	1	0	2	0	0	1	0	1	1	0	1	3	0	2	1	0	0	1	0	1	0	1	0	0	1	2	1	0	1	1	0	2	1	0	0	0
66	3H	3	A10	1	0	0	0	0	0	1	0	0	0	0	0	0	0	1	0	0	0	1	0	0	1	0	0	0	1	1	0	0	0	0	1	0	2	0	1	0	1	1	1	0	0	1	2	1	0
67	12A	3	B9	1	0	0	2	0	0	0	1	2	0	0	0	0	0	0	2	2	1	1	1	1	3	0	1	0	0	0	1	1	1	1	1	1	1	1	1	1	1	1	1	0	0	1	1	0	1
68	14A	3	B10	1	1	2	1	3	1	1	1	1	2	1	1	1	3	1	1	1	1	1	1	1	1	1	1	1	1	1	1	1	1	1	1	1	1	1	1	0	1	1	1	1	1	1	1	0	0
69	20A	3	C9	1	1	0	0	0	0	0	0	0	0	0	0	0	1	0	0	0	0	0	1	0	0	0	0	0	0	1	0	0	0	0	0	0	0	1	0	1	0	0	1	1	0	0	0	0	0
70	20C	3	C10	1	1	0	0	3	1	1	1	1	0	0	0	1	0	1	2	2	1	1	1	1	0	1	1	1	1	1	2	1	1	1	1	1	0	1	0	1	1	1	0	3	1	1	1	1	1
71	28G	3	D9	1	0	0	0	0	0	3	1	1	0	1	1	0	0	2	3	0	2	1	2	1	1	0	0	0	1	0	0	0	0	1	1	0	2	0	1	1	1	1	1	0	0	0	0	0	0
72	30A	3	D10	1	1	0	0	1	0	0	1	1	0	0	0	0	0	2	0	0	0	0	0	1	0	0	0	0	1	1	1	0	1	0	0	0	0	1	0	1	0	1	0	0	0	0	0	0	0
73	42A	3	E9	1	0	0	0	0	2	0	0	1	0	0	0	0	0	0	0	0	0	0	1	1	0	2	0	1	0	1	0	0	0	1	1	0	0	1	0	1	1	1	1	0	0	0	0	0	0
74	44B	3	E10	1	1	2	0	0	1	1	1	1	0	0	1	1	0	1	0	0	1	1	0	1	1	2	1	1	1	1	1	0	1	1	1	0	1	1	1	1	1	0	1	0	0	1	0	3	0
75	55A	3	F9	1	1	0	0	0	0	1	0	0	1	0	0	0	0	1	0	0	0	1	1	1	0	0	0	0	0	0	1	0	0	0	0	0	0	1	0	1	1	0	1	0	0	0	0	0	1
76	56C	3	F10	1	0	1	1	1	0	1	1	0	1	1	1	1	0	0	1	1	1	1	1	1	0	0	0	1	1	1	1	1	1	1	1	1	1	2	1	1	1	1	0	1	0	1	1	3	0
77	65B	3	G9	1	0	0	0	0	0	0	1	0	0	1	0	0	0	0	2	0	0	0	2	1	1	0	0	0	0	1	1	0	1	1	1	0	0	2	0	1	0	1	2	0	0	0	0	0	0
78	65D	3	G10	1	1	0	0	0	0	0	0	0	0	0	0	0	1	0	0	0	0	0	0	1	0	0	0	0	0	0	0	2	0	0	1	0	1	1	0	0	1	1	0	0	1	0	0	2	0
79	78E	3	H9	1	0	0	0	0	0	0	0	0	0	0	0	0	0	2	0	0	0	0	0	1	3	0	0	0	0	0	0	0	0	0	0	0	0	0	0	0	0	0	0	0	0	0	0	0	0
80	80C	3	H10	1	1	1	1	1	1	0	1	1	1	1	1	0	1	0	1	1	0	1	1	1	1	1	1	1	1	1	1	1	1	1	1	1	1	1	1	1	1	1	1	0	1	1	1	1	1
81	4C	3	A11	1	1	1	0	1	0	0	1	0	0	0	0	1	0	2	1	0	0	1	0	1	0	0	2	0	0	1	1	0	1	0	0	1	1	1	2	1	1	1	1	1	1	2	1	1	1
82	4D	3	A12	1	0	0	0	1	0	0	1	0	0	0	0	0	0	0	1	0	0	0	0	1	0	0	0	0	0	1	0	0	2	0	0	1	1	1	1	1	1	1	1	1	1	0	1	1	1
83	15E	3	B11	1	1	0	0	0	0	1	0	1	2	1	3	1	2	2	2	1	1	1	1	1	3	1	1	1	1	1	1	1	1	1	1	2	1	1	1	1	1	0	1	1	0	1	2	1	1
84	16C	3	B12	1	0	0	0	0	0	0	1	1	0	0	2	0	2	0	0	0	1	0	1	1	0	0	0	0	1	1	0	1	0	0	0	0	1	1	1	0	0	0	1	0	0	0	1	1	1
85	20D	3	C11	1	0	0	0	0	0	0	1	1	0	0	0	1	0	0	0	0	0	1	0	1	0	0	0	1	0	0	0	0	0	1	0	0	2	1	0	0	1	0	0	0	0	1	0	0	0
86	20E	3	C12	1	1	0	2	1	0	0	1	0	0	1	3	1	0	3	1	0	1	1	1	1	2	2	1	1	1	1	1	1	0	1	1	0	1	1	0	1	1	1	1	3	1	1	2	2	0
87	30C	3	D11	1	1	0	0	1	1	0	1	0	0	1	1	2	0	1	1	1	1	1	1	1	0	0	1	0	1	1	1	1	1	1	1	1	1	1	1	1	1	1	1	1	0	1	1	3	1
88	30D	3	D12	1	1	0	0	1	0	3	1	1	0	1	3	1	0	2	1	1	1	1	2	1	1	1	1	0	1	1	1	1	1	1	1	0	0	1	0	0	1	1	1	0	0	0	1	2	0
89	44E	3	E11	1	1	0	2	3	1	1	1	0	1	1	1	1	1	1	1	1	1	0	1	1	0	0	0	0	1	1	1	1	1	1	1	1	1	1	1	1	1	1	1	1	0	0	0	0	1
90	45B	3	E12	1	1	0	0	1	1	0	1	0	1	0	1	1	0	0	1	0	1	1	1	1	2	0	1	1	1	1	1	1	1	1	1	1	0	1	1	0	1	1	1	1	0	0	1	1	1
91	57A	3	F11	1	0	0	0	0	0	0	0	0	0	0	2	0	3	0	0	0	0	0	0	1	0	0	0	0	0	0	0	0	0	0	0	0	0	0	0	1	0	0	0	0	0	0	0	0	0
92	57B	3	F12	1	0	1	0	1	1	1	1	0	1	1	1	1	1	2	0	0	1	1	1	1	0	0	0	1	1	1	1	1	2	1	1	1	1	1	1	1	1	1	1	1	0	1	1	3	1
93	65E	3	G11	1	0	0	0	0	0	0	1	0	0	0	1	1	1	0	1	0	0	1	1	1	1	0	0	0	1	1	1	0	1	0	0	1	0	0	0	1	1	0	1	0	0	0	2	0	1
94	67A	3	G12	1	2	1	0	1	1	1	1	0	2	1	1	1	1	2	1	1	1	1	1	1	0	1	1	1	1	1	1	1	1	1	1	1	1	1	1	1	1	1	1	1	0	1	1	0	1
95	81A	3	H11	1	0	0	0	0	0	0	1	0	0	0	0	1	1	2	0	0	0	0	0	0	0	0	0	0	0	1	3	0	0	0	0	0	0	1	0	1	0	0	0	0	0	0	0	2	0
96	81B	3	H12	1	0	0	0	0	0	0	1	0	0	0	0	1	1	0	1	0	0	0	0	1	1	0	0	0	0	0	2	0	1	0	0	0	0	1	0	0	0	2	0	0	0	0	0	0	1
97	CDR-2 10E6	3	A1	2	1	1	1	1	1	1	1	1	1	1	1	1	1	1	1	1	1	1	1	1	1	1	1	1	1	1	1	1	1	1	1	1	1	1	1	1	1	1	1	1	1	1	1	1	1
98	A23 10E6	3	A2	2	0	0	0	0	0	0	0	0	0	0	0	0	0	0	0	0	0	0	0	0	0	0	0	0	0	0	0	0	0	0	0	0	0	0	0	0	0	0	0	0	0	0	0	0	0
99	4E	3	B1	2	1	0	1	0	0	1	1	0	1	1	1	0	0	0	0	0	0	1	0	1	0	0	3	1	1	1	1	1	1	1	0	0	3	1	2	1	1	1	0	0	0	0	0	0	0
100	5B	3	B2	2	3	0	3	0	0	0	3	0	1	0	1	0	0	0	3	0	0	0	1	1	0	0	0	2	3	0	3	1	0	0	1	3	0	3	1	3	0	0	0	0	0	0	0	1	1
101	16D	3	C1	2	0	0	0	0	0	0	1	0	0	1	0	0	0	0	3	0	0	0	0	1	0	0	3	2	0	1	3	1	0	0	1	3	0	1	0	0	3	0	1	0	0	0	0	0	0
102	16E	3	C2	2	1	0	0	0	0	1	1	1	0	1	0	0	0	0	0	1	1	0	1	1	0	0	0	2	0	0	2	1	0	1	1	0	0	1	2	3	1	0	1	0	0	0	1	2	0
103	21B	3	D1	2	0	0	0	0	0	0	1	0	0	1	0	0	0	0	0	0	0	1	0	1	0	0	0	0	0	1	1	1	0	0	1	0	3	0	3	3	1	1	1	0	0	0	0	3	0
104	23A	3	D2	2	3	1	1	2	0	0	1	0	0	1	3	2	3	0	1	0	1	1	1	1	0	1	3	0	0	1	1	2	0	1	1	3	3	1	3	1	1	1	1	3	0	3	0	2	1
105	32A	3	E1	2	3	0	0	0	0	1	1	0	1	1	0	0	3	0	0	0	0	1	1	1	0	2	1	0	0	1	0	1	1	1	1	0	3	1	3	1	1	1	1	1	1	3	0	1	1
106	35A	3	E2	2	3	0	0	0	0	1	1	1	0	1	0	0	3	0	0	0	0	1	1	1	3	2	1	2	0	1	1	2	1	1	1	0	3	1	0	1	1	1	1	0	0	3	3	2	0
107	45D	3	F1	2	0	0	0	0	0	0	0	0	0	0	1	0	3	0	0	0	1	0	0	1	0	0	1	0	0	1	0	0	0	0	0	0	0	1	0	0	0	0	0	0	0	0	0	0	0
108	48A	3	F2	2	0	0	0	0	0	0	0	0	0	3	0	0	0	0	0	0	0	1	1	1	0	0	0	0	0	1	1	0	0	0	0	1	3	1	0	0	0	0	1	0	0	1	0	0	0
109	58B	3	G1	2	3	1	1	2	3	1	1	0	1	1	1	1	0	3	1	1	1	1	1	1	0	1	1	1	1	1	1	0	1	1	1	0	3	3	3	1	1	1	1	1	1	1	1	1	1
110	59B	3	G2	2	3	2	1	2	0	1	1	0	0	0	0	0	0	0	1	1	1	0	1	1	0	1	1	1	1	1	1	0	3	3	1	0	3	2	0	3	1	1	1	3	0	1	3	0	0
111	68B	3	H1	2	3	0	0	0	0	0	1	0	0	1	1	0	0	1	1	0	0	1	0	1	0	2	0	0	1	1	1	1	0	0	1	3	3	3	0	0	0	1	3	0	0	3	0	0	0
112	70C	3	H2	2	0	0	0	0	0	0	0	0	0	0	0	0	0	0	0	0	0	0	0	0	0	0	0	0	0	1	0	0	0	0	0	0	0	0	1	0	0	1	1	0	0	0	0	0	0
113	water	3	A3	2	0	0	0	0	0	0	0	0	0	0	0	0	0	0	0	0	0	0	0	0	0	0	0	0	0	0	0	0	0	0	0	0	0	0	0	0	0	0	0	0	0	0	0	0	3
114	1A	3	A4	2	1	0	1	0	1	1	1	1	1	1	1	1	3	0	1	1	1	1	1	1	1	1	1	1	1	1	1	1	3	3	0	3	1	1	1	1	1	1	1	0	1	3	1	1	1
115	5C	3	B3	2	0	0	0	0	0	0	1	1	0	1	1	1	1	1	0	0	0	0	3	1	0	0	0	0	0	1	0	0	0	0	1	0	0	1	0	0	1	0	1	3	0	0	0	0	0
116	5D	3	B4	2	0	0	0	0	0	0	1	0	0	0	0	1	1	0	0	0	0	1	0	0	0	0	0	0	0	1	1	0	0	0	1	0	0	1	0	0	2	0	1	0	0	0	0	0	0
117	17A	3	C3	2	0	0	0	0	0	0	1	0	0	0	1	0	0	0	0	0	0	1	0	2	0	0	0	1	0	1	1	0	0	0	0	0	0	0	2	0	1	1	0	0	0	0	0	1	1
118	17B	3	C4	2	0	0	0	1	0	0	1	0	3	0	0	3	0	0	1	0	3	0	0	2	0	0	0	0	0	1	3	3	0	0	1	3	3	1	0	3	1	1	1	1	1	0	1	1	1
119	23B	3	D3	2	1	0	3	0	2	2	1	0	0	0	0	3	0	0	1	1	1	0	1	2	1	1	1	1	0	1	2	1	0	1	1	0	3	1	0	1	0	1	1	3	3	3	0	0	3
120	23D	3	D4	2	1	1	0	1	0	1	1	1	0	1	3	0	1	0	0	2	1	1	1	2	0	0	2	1	0	1	1	0	0	1	1	3	3	1	2	3	0	1	1	3	0	1	0	1	1
121	37A	3	E3	2	0	0	1	0	0	0	1	0	0	0	0	0	0	0	1	0	0	1	0	2	0	0	0	0	0	0	0	0	0	0	3	0	0	0	2	0	0	0	1	0	0	0	0	0	0
122	37C	3	E4	2	3	0	1	0	2	0	1	0	0	0	1	0	0	0	1	0	1	1	0	1	3	2	1	0	0	1	0	1	1	1	1	1	3	1	0	0	1	1	1	0	3	3	0	1	1
123	48C	3	F3	2	1	0	0	0	0	0	1	0	0	1	0	0	1	0	0	1	0	0	1	2	1	0	0	0	0	0	0	0	0	1	1	3	3	1	2	0	1	1	1	0	0	0	0	0	0
124	49B	3	F4	2	1	1	1	1	1	0	1	1	0	0	0	0	1	0	0	1	0	1	3	1	0	1	1	0	1	1	2	0	0	1	0	0	0	3	0	1	0	0	1	0	1	1	1	0	0
125	60B	3	G3	2	0	0	0	0	0	1	1	0	0	1	0	1	0	0	3	1	1	0	1	1	0	0	1	1	1	1	0	1	1	0	1	1	3	1	0	1	1	1	1	3	0	0	0	1	3
126	60D	3	G4	2	1	0	0	0	0	0	1	0	0	1	0	0	1	0	0	1	0	1	1	1	0	0	1	0	0	1	0	0	1	0	1	3	3	1	2	1	0	0	1	1	1	0	0	2	0
127	70E	3	H3	2	0	0	0	0	0	0	1	0	0	0	0	0	0	0	0	0	1	1	0	1	0	1	0	0	0	1	0	1	0	0	1	1	1	1	1	0	0	0	1	0	0	1	0	0	0
128	72C	3	H4	2	0	0	0	0	0	0	0	0	0	1	1	0	0	0	0	0	3	0	1	1	1	0	0	1	0	0	0	0	0	3	0	0	0	1	0	0	0	0	1	0	0	0	0	2	1
129	1D	3	A5	2	0	0	0	1	2	0	1	0	0	0	0	1	0	0	1	0	1	1	0	1	0	0	0	1	0	0	0	0	0	0	0	3	3	1	0	0	0	0	0	0	1	1	0	1	1
130	2E	3	A6	2	1	1	1	1	1	1	1	1	1	1	0	1	1	3	1	1	1	1	1	1	1	1	1	1	2	1	1	1	1	1	1	3	1	1	1	1	1	1	1	0	1	1	0	1	1
131	5E	3	B5	2	1	1	1	1	1	1	1	1	1	1	1	1	1	0	1	1	1	1	1	1	1	1	1	1	1	1	1	1	1	1	1	3	3	1	1	1	1	1	1	1	1	3	1	0	0
132	8A	3	B6	2	0	0	0	0	0	0	1	0	2	1	1	1	0	0	0	0	3	0	0	1	0	0	3	0	1	1	1	0	0	3	1	0	3	1	0	1	0	0	1	0	0	0	0	1	0
133	17E	3	C5	2	1	0	0	0	0	0	1	0	0	1	0	0	0	0	0	0	1	0	1	1	0	2	0	0	0	1	0	0	0	0	0	0	0	0	0	0	0	0	0	0	0	1	0	0	0
134	18A	3	C6	2	0	0	1	0	0	1	1	0	1	1	3	0	3	3	0	0	0	1	1	1	0	0	1	0	0	1	1	1	3	3	1	3	3	1	0	0	0	1	1	0	1	1	3	2	1
135	23E	3	D5	2	0	0	0	0	0	0	0	0	0	0	0	0	0	0	0	0	3	0	0	1	0	2	0	0	0	0	2	0	0	1	1	1	1	1	0	1	0	0	2	0	0	1	0	0	0
136	24B	3	D6	2	0	1	1	1	0	0	1	0	1	1	1	0	0	0	1	0	1	1	1	1	0	1	1	1	1	1	2	2	1	0	3	3	1	1	0	0	0	1	3	0	1	0	0	1	1
137	37D	3	E5	2	1	0	0	0	0	0	1	0	0	0	0	0	0	0	0	0	0	0	1	1	1	1	0	1	0	1	0	1	1	0	0	0	3	0	0	1	1	0	1	0	0	0	0	0	0
138	37E	3	E6	2	0	0	0	1	0	0	1	0	0	0	0	1	0	0	0	0	0	1	1	1	0	0	1	0	1	1	1	1	0	0	1	0	0	1	0	0	0	1	1	0	0	0	0	1	1
139	50C	3	F5	2	0	0	0	0	0	0	0	0	0	0	0	0	0	0	0	0	0	0	0	1	0	0	0	0	0	1	0	0	0	0	0	0	0	1	2	0	0	0	1	0	0	1	0	1	1
140	50D	3	F6	2	3	1	1	1	0	0	0	0	1	0	1	3	0	0	0	1	0	0	0	1	0	0	0	0	0	1	1	0	0	1	0	0	1	3	2	0	0	0	0	3	0	1	0	0	0
141	64B	3	G5	2	0	1	0	0	0	0	0	0	0	0	0	0	0	0	0	0	1	0	0	0	0	0	0	0	0	0	1	0	0	0	0	0	0	0	0	0	0	0	0	0	0	0	0	0	0
142	64C	3	G6	2	0	0	0	1	0	1	0	0	0	0	1	0	0	0	0	0	0	0	1	1	0	1	0	3	0	0	0	0	1	1	1	3	0	1	1	0	0	1	0	0	0	0	0	0	0
143	75A	3	H5	2	0	0	0	0	1	0	0	0	0	1	0	0	1	3	0	0	0	1	1	1	0	1	1	0	1	1	0	0	1	1	1	0	1	0	0	1	1	1	1	0	1	0	0	2	1
144	77A	3	H6	2	0	0	0	0	1	0	1	0	1	0	0	0	0	0	0	0	0	0	0	1	1	0	0	0	0	0	1	0	0	0	0	0	0	1	0	0	0	0	0	0	0	0	0	0	0
145	3B	3	A7	2	3	0	0	0	0	2	1	2	2	1	0	0	0	0	0	3	0	0	1	1	0	2	0	0	0	0	1	0	3	0	1	0	0	1	0	3	0	3	1	0	0	0	3	1	0
146	3E	3	A8	2	0	0	0	0	0	1	1	0	0	0	1	0	0	0	3	0	0	2	1	1	0	0	1	0	0	0	0	2	0	0	0	1	1	1	0	3	1	1	1	0	0	0	0	0	1
147	8B	3	B7	2	1	0	0	0	0	0	0	0	0	0	1	0	1	0	0	0	1	1	0	1	0	0	0	1	0	0	3	1	1	0	0	0	0	3	1	1	1	1	1	0	0	0	0	0	0
148	11C	3	B8	2	0	0	0	0	0	0	1	1	0	0	0	1	0	0	0	0	0	0	0	1	0	0	0	0	0	0	0	0	0	1	0	0	0	1	0	0	0	0	0	0	0	0	0	0	0
149	18C	3	C7	2	3	0	0	0	0	0	3	0	0	3	0	0	0	0	0	0	0	0	0	1	0	1	2	0	0	0	0	0	0	3	0	0	0	3	0	1	0	0	2	0	0	0	0	0	0
150	19E	3	C8	2	0	0	3	0	0	0	0	0	0	0	0	0	0	0	0	0	0	0	0	1	2	0	0	0	0	0	0	0	3	0	0	0	0	0	0	0	0	0	0	0	0	0	0	0	0
151	28A	3	D7	2	1	0	0	0	0	0	0	0	0	0	3	2	0	1	0	0	0	0	0	1	0	0	1	0	1	1	0	1	0	1	0	0	3	1	0	0	0	1	0	0	0	0	0	1	1
152	28D	3	D8	2	3	0	1	0	0	1	1	1	1	1	0	0	3	0	1	2	1	1	1	1	1	1	1	3	2	1	1	0	1	1	1	1	3	1	3	1	1	1	1	0	0	0	0	2	2
153	37F	3	E7	2	3	0	3	0	0	0	0	0	2	0	0	0	0	0	0	0	0	0	0	1	1	0	0	3	0	2	0	1	0	0	1	1	0	2	0	0	3	0	0	0	0	1	0	3	0
154	40C	3	E8	2	0	0	0	0	0	0	1	0	1	0	0	0	0	0	0	0	0	1	1	0	1	1	0	0	0	0	0	1	0	0	0	0	0	1	0	2	1	0	0	0	0	1	0	3	0
155	54A	3	F7	2	0	0	1	0	0	0	0	0	0	0	0	0	0	0	0	0	0	2	3	1	3	0	2	0	0	1	0	0	0	3	0	3	3	1	3	0	0	0	0	1	0	0	0	0	0
156	54E	3	F8	2	3	0	1	2	0	1	1	1	0	1	3	1	1	0	1	0	1	2	1	1	1	1	1	1	1	1	1	3	0	3	1	3	3	1	0	1	1	1	1	0	1	3	0	2	1
157	64D	3	G7	2	3	3	1	2	0	0	1	1	1	1	0	1	3	3	1	1	1	1	3	1	1	0	1	1	1	1	1	1	1	1	1	3	3	1	3	1	1	1	1	1	0	3	0	1	1
158	65A	3	G8	2	0	0	0	0	0	2	0	0	0	0	0	0	0	0	0	0	0	0	0	1	0	0	0	0	0	0	0	0	0	0	0	3	0	1	0	0	0	0	0	0	0	0	0	0	0
159	77B	3	H7	2	0	0	0	0	0	0	0	0	1	0	0	0	0	0	0	0	0	1	0	1	0	0	0	0	0	1	0	0	0	0	0	0	0	0	0	1	0	0	0	0	0	0	0	0	0
160	77D	3	H8	2	3	0	0	0	0	1	1	0	0	1	0	0	0	0	0	0	0	0	0	1	0	0	0	0	0	0	1	1	0	1	0	1	0	0	0	0	0	0	1	0	0	0	0	0	2
161	3G	3	A9	2	1	0	1	0	0	0	0	0	0	0	0	0	0	0	1	0	1	1	0	1	0	0	0	1	0	0	0	0	1	0	1	0	0	1	0	0	0	0	1	3	0	3	0	3	0
162	3H	3	A10	2	0	0	0	0	0	1	3	0	0	0	0	0	0	0	0	0	0	1	0	0	1	0	0	0	1	1	2	0	0	0	1	0	0	0	0	1	1	3	1	0	0	3	1	3	0
163	12A	3	B9	2	0	0	0	0	0	0	0	0	0	0	0	0	0	0	0	3	3	2	1	1	0	0	1	0	0	0	0	1	1	1	1	1	1	1	1	0	0	0	1	0	0	3	1	0	1
164	14A	3	B10	2	3	1	1	0	0	1	1	1	1	1	1	0	1	3	0	1	1	1	3	1	1	1	1	3	1	1	1	1	3	3	1	0	3	1	2	1	1	1	1	3	1	3	3	0	0
165	20A	3	C9	2	1	0	0	0	0	0	0	0	0	0	0	0	1	0	0	0	0	0	1	0	0	0	0	0	0	1	0	0	0	0	0	0	0	1	0	2	0	0	1	3	0	0	0	3	0
166	20C	3	C10	2	3	0	0	0	0	1	0	1	0	1	0	1	2	0	0	0	1	1	1	1	0	1	1	3	1	1	0	1	2	1	1	1	0	1	1	1	1	1	1	0	1	3	3	1	3
167	28G	3	D9	2	0	0	0	0	0	0	1	0	0	1	1	0	0	0	0	0	3	1	3	1	0	0	3	0	1	0	0	0	0	3	1	0	0	0	0	1	1	1	0	0	0	0	0	0	0
168	30A	3	D10	2	1	0	0	1	0	0	1	1	0	0	0	0	0	0	0	0	0	0	0	1	0	0	0	0	1	1	1	2	1	0	0	0	0	1	0	0	0	1	0	0	0	0	0	0	0
169	42A	3	E9	2	0	0	0	0	0	0	0	0	2	0	0	0	0	0	0	0	0	0	1	1	0	1	0	0	0	0	0	0	0	0	0	0	0	1	0	0	1	0	1	0	0	0	0	0	0
170	44B	3	E10	2	3	1	0	0	3	1	1	1	0	0	1	2	0	0	0	0	1	1	0	1	1	2	1	2	1	1	1	0	0	1	1	0	3	1	0	1	1	0	1	0	0	3	0	2	0
171	55A	3	F9	2	1	0	0	0	0	1	1	0	1	0	0	0	0	3	0	0	0	1	3	1	0	0	0	0	0	0	1	0	0	0	0	0	0	1	0	2	1	0	1	0	0	0	0	0	1
172	56C	3	F10	2	0	1	1	2	0	1	1	0	1	1	1	1	0	0	1	3	1	1	1	1	0	0	2	1	1	1	1	1	1	1	1	3	3	2	1	1	1	1	0	3	0	1	1	2	0
173	65B	3	G9	2	0	0	0	0	0	0	3	0	0	1	0	0	0	0	0	0	0	0	0	1	0	0	3	0	0	0	0	0	0	3	1	0	0	1	0	3	0	0	3	0	0	0	0	0	0
174	65D	3	G10	2	3	0	0	0	0	0	3	0	0	0	0	0	1	0	0	0	0	0	0	1	0	0	0	0	0	0	0	1	0	0	0	0	3	1	0	0	0	0	0	0	1	0	0	1	0
175	78E	3	H9	2	0	0	0	0	0	0	0	0	0	0	0	0	0	0	0	0	0	0	0	1	0	0	0	0	0	0	0	0	0	0	0	0	0	3	0	0	0	0	0	0	0	0	0	0	0
176	80C	3	H10	2	1	1	1	1	1	0	1	1	1	1	1	0	1	0	1	1	0	2	1	1	1	1	1	1	1	1	1	1	1	1	1	3	1	1	1	1	1	1	1	0	1	1	1	1	2
177	4C	3	A11	2	1	1	0	1	0	0	1	0	0	0	0	1	0	0	1	0	0	1	0	1	0	0	1	0	0	1	1	0	3	0	0	1	1	1	0	3	1	1	1	1	1	0	1	1	1
178	4D	3	A12	2	0	0	0	1	0	0	0	0	0	0	0	1	0	0	1	0	0	0	0	1	0	0	0	0	0	1	0	0	0	0	0	1	1	1	1	0	1	1	1	1	1	0	1	1	3
179	15E	3	B11	2	2	0	0	0	0	1	0	0	1	1	0	0	2	0	3	0	3	1	3	1	0	1	1	2	0	1	0	1	1	1	1	0	1	1	0	1	1	0	1	0	0	2	0	3	1
180	16C	3	B12	2	0	0	0	0	0	0	1	1	0	0	0	0	0	0	0	0	1	0	1	1	0	0	0	0	0	1	0	1	0	3	0	0	1	1	1	0	0	0	1	0	0	0	1	1	1
181	20D	3	C11	2	0	0	1	0	0	0	0	1	2	0	0	1	0	0	0	0	0	1	0	1	0	0	0	1	0	0	0	0	0	0	0	0	0	1	0	0	1	0	0	0	0	1	0	0	0
182	20E	3	C12	2	1	0	0	3	0	2	0	1	0	0	0	0	0	0	3	3	1	2	1	1	0	2	3	2	0	2	2	1	0	3	1	0	0	1	0	3	1	0	3	0	1	1	3	2	0
183	30C	3	D11	2	3	0	0	3	0	0	1	0	0	1	1	0	0	3	3	3	1	1	3	1	0	0	1	0	1	1	1	2	1	1	1	3	1	1	1	0	1	1	1	0	0	1	3	2	2
184	30D	3	D12	2	1	0	0	1	0	0	1	0	0	1	0	1	0	0	1	1	1	1	1	1	0	1	1	0	1	1	1	2	0	3	1	3	0	1	3	0	3	3	1	0	0	0	3	3	0
185	44E	3	E11	2	1	0	1	0	3	1	1	0	1	1	1	1	1	3	1	1	3	0	3	1	0	0	0	0	0	1	1	2	3	1	1	1	1	1	3	3	1	3	1	0	0	0	0	0	2
186	45B	3	E12	2	1	0	0	3	1	0	1	1	1	0	1	1	0	0	1	1	1	1	1	1	0	1	1	1	1	1	1	1	1	1	1	1	0	1	3	0	0	1	1	0	0	0	3	2	1
187	57A	3	F11	2	0	0	0	0	0	0	0	0	0	0	0	0	3	0	0	0	0	0	0	1	0	0	0	0	0	0	0	0	0	0	0	0	0	0	0	1	0	0	0	0	0	0	0	0	0
188	57B	3	F12	2	0	1	0	1	3	1	1	0	1	1	1	1	1	0	0	0	1	1	1	1	0	0	0	1	1	1	1	1	0	1	1	1	1	1	3	1	1	1	1	0	0	1	3	2	1
189	65E	3	G11	2	0	0	0	0	0	0	1	0	0	0	1	0	1	0	1	0	0	1	1	1	1	0	0	0	0	0	1	0	1	0	0	1	0	0	0	1	2	0	1	0	0	0	0	0	1
190	67A	3	G12	2	0	1	1	1	1	1	1	0	0	1	1	1	1	0	1	1	1	1	1	1	0	1	1	1	1	1	1	1	1	1	1	1	1	1	1	1	1	3	1	1	0	1	1	0	1
191	81A	3	H11	2	0	0	0	0	0	0	1	0	0	0	0	1	1	0	0	0	0	0	0	0	0	0	0	0	0	1	0	0	0	0	0	0	0	1	0	1	0	0	0	0	0	0	0	3	0
192	81B	3	H12	2	0	0	0	0	0	0	1	0	0	0	0	1	1	0	0	0	0	0	0	1	1	0	0	0	0	0	0	0	2	0	0	0	0	1	0	0	0	0	0	0	0	0	0	0	1
